# Supplementary material for: Quantitatively controlled and measured-traumatic brain injury impairs adult neurogenesis and alters neuropathological signatures in mice
Source: Theranostics. 2026 Jan 1;16(1):193–219. doi: 10.7150/thno.114693 (PMC12665107; doi:10.7150/thno.114693)
Supplement: Supplementary file 2 — Supplementary additional file: alignment statistics. [file thnov16p0193s2.xlsx]

## Sheet: Sheet1
Supplementary Table S1. Alignment statistics
Sample	Number of Input reads	Unique reads															Multi-mapping reads				Unmapped reads
		Average input read length	Uniquely mapped reads number	Uniquely mapped reads %	Average mapped length	Number of splices: Total	Number of splices: Annotated (sjdb)	Number of splices: GT/AG	Number of splices: GC/AG	Number of splices: AT/AC	Number of splices: Non-canonical	Mismatch rate per base	Deletion rate per base	Deletion average length	Insertion rate per base	Insertion average length	Number of reads mapped to multiple loci	% of reads mapped to multiple loci	Number of reads mapped to too many loci	% of reads mapped to too many loci	% of reads unmapped: too many mismatches	% of reads unmapped: too short	% of reads unmapped: other
Control_1	28043953	202	24772203	0.8833	200.57	11048836	11027933	10917514	94422	13767	23133	0.0026	0.0002	2.81	0.0002	2.08	1600244	0.0571	33821	0.0012	0	0.0568	0.0016
Control_2	31274671	202	28118056	0.8991	200.77	12999551	12973467	12847374	109360	14041	28776	0.0027	0.0003	1.67	0.0001	1.85	1893020	0.0605	38254	0.0012	0	0.0381	0.0011
F20_1	31319783	202	27940659	0.8921	200.75	12744352	12719845	12595172	109158	13467	26555	0.0023	0.0002	2.28	0.0001	2.02	1936227	0.0618	36615	0.0012	0	0.0434	0.0015
F20_2	30396604	202	24835002	0.817	200.74	11424592	11403893	11292715	96913	11789	23175	0.0022	0.0002	1.96	0.0001	1.86	1398448	0.046	36671	0.0012	0	0.1339	0.0019
F40_1	29147183	202	26617829	0.9132	200.77	13235230	13210335	13080912	113839	12673	27806	0.0022	0.0002	2.16	0.0001	1.95	1434493	0.0492	39185	0.0013	0	0.0351	0.0011
F40_2	31518050	202	28553863	0.906	200.93	12779903	12751867	12624819	111315	13264	30505	0.0021	0.0002	1.95	0.0001	1.79	1890541	0.06	38728	0.0012	0	0.0315	0.0013
