# Supplementary material for: Quantitatively controlled and measured-traumatic brain injury impairs adult neurogenesis and alters neuropathological signatures in mice
Source: Theranostics. 2026 Jan 1;16(1):193–219. doi: 10.7150/thno.114693 (PMC12665107; doi:10.7150/thno.114693)
Supplement: Supplementary file 3 — Supplementary additional file: total gene expression. [file thnov16p0193s3.xlsx]

## Sheet: Supplementary Table S3
Supplementary Table S2. Total gene expression
Gencode_ID	Official_Gene	Control		QCM-TBI
		Control_1	Control_2	F20_1	F20_2	F40_1	F40_2
ENSMUSG00000000001.4	Gnai3	5.84656	5.74826	5.66984	5.33055	5.5967	5.51463
ENSMUSG00000000031.16	H19	5.20668	4.94147	5.20138	5.21701	4.94147	4.94147
ENSMUSG00000000049.11	Apoh	7.50998	6.8199	7.72096	7.92525	6.9504	6.75127
ENSMUSG00000000056.7	Narf	5.46968	5.94567	5.99124	5.71278	5.69596	4.94147
ENSMUSG00000000058.6	Cav2	5.46968	5.68976	5.75372	5.41728	5.32192	5.74689
ENSMUSG00000000078.7	Klf6	5.46968	5.47352	5.39044	5.49007	5.82255	5.30539
ENSMUSG00000000085.16	Scmh1	5.31601	5.68976	5.30854	4.94147	4.94147	5.30539
ENSMUSG00000000088.7	Cox5a	5.58663	6.15981	5.75372	5.33055	5.69596	5.85635
ENSMUSG00000000120.6	Ngfr	4.94147	5.42762	5.20138	5.33055	4.94147	4.94147
ENSMUSG00000000125.5	Wnt3	5.20668	4.94147	5.30854	5.88074	4.94147	5.56853
ENSMUSG00000000126.11	Wnt9a	5.20668	5.3767	4.94147	5.33055	4.94147	5.30539
ENSMUSG00000000127.15	Fer	5.76989	5.24981	5.30854	5.88074	5.21088	5.51463
ENSMUSG00000000131.15	Xpo6	5.53122	5.87716	5.99124	5.61139	5.47798	5.88972
ENSMUSG00000000134.17	Tfe3	5.58663	5.68976	5.5739	5.33055	5.47798	5.82156
ENSMUSG00000000142.15	Axin2	5.88229	6.10606	5.62368	6.0823	5.5967	5.51463
ENSMUSG00000000148.17	Brat1	5.58663	4.94147	5.30854	5.41728	4.94147	5.30539
ENSMUSG00000000149.10	Gna12	7.18552	7.35282	6.87546	6.70185	6.85325	6.54895
ENSMUSG00000000157.16	Itgb2l	5.20668	5.24981	5.5739	5.33055	4.94147	5.19914
ENSMUSG00000000167.14	Pih1d2	5.72843	5.42762	5.30854	5.21701	5.21088	5.30539
ENSMUSG00000000168.9	Dlat	6.36209	6.54906	6.49121	6.02001	6.05807	5.82156
ENSMUSG00000000171.5	Sdhd	5.98116	5.42762	5.30854	5.71278	5.32192	5.74689
ENSMUSG00000000183.6	Fgf6	5.31601	4.94147	5.20138	5.21701	4.94147	4.94147
ENSMUSG00000000184.12	Ccnd2	6.60881	6.53683	6.4543	6.39118	6.19554	6.21532
ENSMUSG00000000194.13	Gpr107	5.88229	5.80241	5.75372	5.61139	5.86048	5.74689
ENSMUSG00000000197.8	Nalcn	6.07012	6.30574	5.75372	5.71278	5.5967	6.06662
ENSMUSG00000000202.9	Btbd17	7.28936	6.95776	7.05936	7.10642	6.8958	6.19203
ENSMUSG00000000214.11	Th	5.31601	5.24981	4.94147	5.21701	4.94147	4.94147
ENSMUSG00000000223.13	Drp2	6.04141	5.98849	5.82898	5.49007	5.47798	5.45479
ENSMUSG00000000244.17	Tspan32	5.88229	5.87716	5.82898	5.88074	5.74062	5.45479
ENSMUSG00000000247.11	Lhx2	5.76989	5.59129	5.75372	5.41728	5.5967	5.92179
ENSMUSG00000000253.13	Gmpr	8.4612	8.04988	8.10871	8.27727	8.28061	8.35699
ENSMUSG00000000263.15	Glra1	5.53122	5.1597	4.94147	4.94147	5.21088	4.94147
ENSMUSG00000000266.11	Mid2	5.98116	5.3767	5.39044	5.49007	4.94147	5.30539
ENSMUSG00000000275.16	Trim25	5.20668	5.3767	5.45921	4.94147	4.94147	4.94147
ENSMUSG00000000276.11	Dgke	5.98116	6.04913	5.89768	5.71278	5.78269	5.74689
ENSMUSG00000000282.12	Mnt	5.91653	5.68976	6.02035	5.88074	5.47798	5.66369
ENSMUSG00000000295.13	Hddc2	5.31601	4.94147	4.94147	5.49007	4.94147	5.30539
ENSMUSG00000000296.8	Tpd52l1	5.72843	5.85301	5.30854	5.66401	5.5967	5.19914
ENSMUSG00000000301.16	Pemt	5.31601	4.94147	4.94147	4.94147	5.21088	5.45479
ENSMUSG00000000305.12	Cdh4	5.68442	5.82811	5.71302	5.75838	5.74062	5.66369
ENSMUSG00000000308.14	Ckmt1	6.62577	6.3929	6.56163	6.55687	6.22089	6.21532
ENSMUSG00000000317.11	Bcl6b	5.39955	4.94147	5.30854	4.94147	4.94147	5.45479
ENSMUSG00000000320.10	Alox12	5.80918	5.65856	5.5739	5.61139	5.47798	5.6179
ENSMUSG00000000325.16	Arvcf	7.26923	6.88611	7.17932	7.28022	7.07751	7.07742
ENSMUSG00000000326.13	Comt	7.08451	7.23851	6.82155	6.73551	7.02816	6.8477
ENSMUSG00000000339.14	Rtca	4.94147	5.42762	5.5739	5.49007	5.47798	4.94147
ENSMUSG00000000340.10	Dbt	5.31601	5.65856	5.75372	4.94147	5.47798	5.66369
ENSMUSG00000000346.9	Dazap2	5.76989	6.04913	5.89768	5.49007	5.40676	5.82156
ENSMUSG00000000355.13	Mcts1	5.46968	5.51562	5.71302	5.49007	5.78269	5.56853
ENSMUSG00000000365.9	Rnf17	5.53122	4.94147	5.20138	5.55392	5.21088	5.30539
ENSMUSG00000000374.8	Trappc10	5.88229	5.74826	5.5739	5.61139	5.78269	5.74689
ENSMUSG00000000378.15	Ccm2	5.84656	5.87716	5.51955	5.41728	5.47798	5.51463
ENSMUSG00000000381.10	Wap	4.94147	4.94147	5.30854	4.94147	5.21088	5.3866
ENSMUSG00000000384.15	Tbrg4	4.94147	5.47352	5.45921	5.49007	4.94147	5.6179
ENSMUSG00000000399.10	Ndufa9	6.04141	6.15981	6.15366	5.80134	6.02803	5.78514
ENSMUSG00000000411.7	Tssk3	5.46968	4.94147	5.39044	4.94147	5.21088	5.3866
ENSMUSG00000000416.16	Cttnbp2	5.94945	6.4606	5.86405	6.02001	5.78269	5.74689
ENSMUSG00000000420.15	Galnt1	5.98116	5.92344	6.02035	6.3221	5.5967	6.19203
ENSMUSG00000000439.9	Mkrn2	10.5234	10.2563	10.3921	10.2944	10.9167	10.8307
ENSMUSG00000000441.17	Raf1	9.02211	8.82391	8.9989	9.06712	9.16906	9.162
ENSMUSG00000000486.13	Septin1	5.20668	5.31875	5.30854	5.41728	5.54045	5.19914
ENSMUSG00000000489.7	Pdgfb	7.06097	6.68666	7.48531	8.1618	8.02159	7.54006
ENSMUSG00000000530.16	Acvrl1	5.31601	5.51562	5.5739	4.94147	4.94147	4.94147
ENSMUSG00000000531.5	Grasp	5.94945	6.04913	5.30854	5.33055	5.69596	5.3866
ENSMUSG00000000532.11	Acvr1b	6.48263	6.51198	6.27108	6.43494	6.44562	6.26036
ENSMUSG00000000538.18	Tom1l2	6.09798	6.60834	6.39657	6.43494	6.36125	6.14378
ENSMUSG00000000552.10	Zfp385a	5.53122	5.82811	5.30854	4.94147	5.69596	5.82156
ENSMUSG00000000555.8	Itga5	5.88229	5.82811	5.99124	5.71278	6.05807	6.03945
ENSMUSG00000000560.9	Gabra2	7.23845	7.63672	7.48531	7.72896	7.1015	7.0663
ENSMUSG00000000561.14	Wdr77	5.68442	5.74826	4.94147	5.21701	5.54045	5.56853
ENSMUSG00000000563.17	Atp5pb	7.97377	7.79006	7.95802	8.17322	8.33494	8.14562
ENSMUSG00000000567.5	Sox9	6.44387	6.43401	6.12844	6.45619	6.19554	6.38498
ENSMUSG00000000568.15	Hnrnpd	7.01255	7.01731	6.83525	7.05591	6.69984	6.66212
ENSMUSG00000000581.8	C1d	4.94147	6.10606	4.94147	5.41728	4.94147	5.56853
ENSMUSG00000000594.7	Gm2a	4.94147	5.65856	6.02035	4.94147	5.47798	5.45479
ENSMUSG00000000600.15	Krit1	6.01179	5.96734	6.43539	6.34562	5.47798	6.09304
ENSMUSG00000000605.9	Clcn4	6.34065	6.73963	5.99124	6.43494	6.19554	6.19203
ENSMUSG00000000627.15	Sema4f	6.09798	5.71961	5.30854	4.94147	5.5967	5.74689
ENSMUSG00000000628.10	Hk2	5.46968	5.1597	5.30854	5.21701	4.94147	4.94147
ENSMUSG00000000631.20	Myo18a	7.26923	7.52221	6.96458	6.64953	6.19554	6.58241
ENSMUSG00000000632.13	Sez6	6.17706	6.72922	6.49121	5.33055	6.05807	6.23808
ENSMUSG00000000673.9	Haao	5.63737	5.24981	5.51955	4.94147	5.21088	5.66369
ENSMUSG00000000682.7	Cd52	5.46968	5.51562	5.20138	5.55392	6.05807	5.66369
ENSMUSG00000000686.11	Abhd15	8.19243	7.31358	8.33779	8.63475	7.44502	7.97336
ENSMUSG00000000693.10	Loxl3	7.85347	8.34041	8.43348	8.06087	8.6966	8.75739
ENSMUSG00000000708.14	Kat2b	5.68442	4.94147	5.20138	5.84202	5.54045	5.56853
ENSMUSG00000000711.3	Rab5b	5.94945	6.21079	6.4729	5.95315	6.19554	5.74689
ENSMUSG00000000724.10	Cryba1	5.20668	4.94147	5.39044	4.94147	4.94147	5.45479
ENSMUSG00000000730.13	Dnmt3l	5.20668	4.94147	5.39044	5.33055	5.54045	5.19914
ENSMUSG00000000738.18	Spg7	6.17706	5.55469	5.62368	5.84202	5.78269	5.85635
ENSMUSG00000000739.14	Sult5a1	5.31601	5.24981	4.94147	4.94147	4.94147	5.19914
ENSMUSG00000000740.12	Rpl13	5.91653	6.81014	6.27108	5.95315	6.16954	6.21532
ENSMUSG00000000743.9	Chmp1a	5.58663	6.02936	5.75372	5.84202	5.86048	5.56853
ENSMUSG00000000751.13	Rpa1	6.17706	6.06849	6.02035	5.75838	5.78269	5.66369
ENSMUSG00000000753.15	Serpinf1	6.36209	6.27504	5.89768	5.88074	5.93144	6.38498
ENSMUSG00000000759.14	Tubgcp3	5.31601	5.71961	5.62368	5.88074	5.32192	5.45479
ENSMUSG00000000766.18	Oprm1	6.6425	5.98849	6.10254	6.05167	6.44562	7.00922
ENSMUSG00000000776.13	Polr3d	5.68442	5.55469	5.30854	5.49007	5.74062	4.94147
ENSMUSG00000000782.16	Tcf7	5.20668	4.94147	5.30854	5.9872	4.94147	5.30539
ENSMUSG00000000787.12	Ddx3x	7.08451	6.63125	6.7937	6.64953	6.50497	6.26036
ENSMUSG00000000792.2	Slc5a5	5.31601	5.24981	5.30854	4.94147	4.94147	5.30539
ENSMUSG00000000794.9	Kcnn3	5.68442	5.59129	5.39044	5.55392	5.21088	5.3866
ENSMUSG00000000804.14	Usp32	6.20208	6.32077	5.75372	6.14076	6.16954	6.01145
ENSMUSG00000000805.18	Car4	4.94147	5.68976	4.94147	5.61139	5.21088	4.94147
ENSMUSG00000000811.13	Txnrd3	5.58663	5.24981	5.45921	5.33055	4.94147	5.30539
ENSMUSG00000000823.16	Zfp512b	5.98116	6.32077	5.51955	5.49007	5.47798	5.30539
ENSMUSG00000000826.16	Dnajc5	6.57413	6.70812	6.24865	6.16873	5.99698	6.03945
ENSMUSG00000000827.18	Tpd52l2	6.12506	5.82811	5.62368	5.71278	5.74062	5.66369
ENSMUSG00000000838.17	Fmr1	5.68442	6.3929	5.66984	5.91772	5.99698	6.01145
ENSMUSG00000000861.15	Bcl11a	6.1514	6.36462	5.75372	5.49007	6.44562	5.78514
ENSMUSG00000000869.12	Il4	8.7017	8.75939	8.6976	8.77164	8.99099	9.05108
ENSMUSG00000000876.11	Pxmp4	4.94147	5.3767	4.94147	5.41728	4.94147	5.30539
ENSMUSG00000000881.12	Dlg3	6.27365	6.24342	5.75372	6.14076	5.32192	5.56853
ENSMUSG00000000884.17	Gnb1l	5.20668	5.24981	5.30854	5.21701	4.94147	4.94147
ENSMUSG00000000901.17	Mmp11	10.7645	10.5968	10.8217	10.5045	11.2868	10.7307
ENSMUSG00000000902.13	Smarcb1	6.17706	6.32077	5.96115	6.11197	6.11541	6.44232
ENSMUSG00000000903.3	Vpreb3	5.39955	5.24981	4.94147	5.75838	5.32192	5.19914
ENSMUSG00000000915.15	Hip1r	9.13364	8.70656	9.01298	8.54582	9.22729	9.17927
ENSMUSG00000000916.15	Nsun5	9.43934	9.10342	9.41378	8.89656	9.1555	9.58286
ENSMUSG00000000934.9	Top1mt	5.46968	5.62581	5.5739	5.75838	5.32192	5.45479
ENSMUSG00000000948.16	Gm38393	5.46968	5.47352	5.30854	5.33055	5.47798	5.30539
ENSMUSG00000000957.11	Mmp14	5.39955	5.65856	5.51955	4.94147	5.69596	5.3866
ENSMUSG00000000958.10	Slc7a7	6.78342	6.68666	6.95222	6.24825	7.1015	6.7796
ENSMUSG00000000959.7	Oxa1l	5.88229	6.02936	6.07593	5.84202	5.93144	6.09304
ENSMUSG00000000976.13	Heatr6	5.20668	5.51562	5.45921	5.66401	4.94147	5.51463
ENSMUSG00000001014.6	Icam4	6.20208	5.85301	6.27108	5.80134	6.86759	6.93721
ENSMUSG00000001016.12	Ilf2	6.79812	6.90441	7.00094	6.90584	6.97685	7.22392
ENSMUSG00000001017.15	Chtop	6.07012	6.3929	5.86405	5.80134	5.69596	5.82156
ENSMUSG00000001018.15	Snapin	7.5352	7.96577	8.01573	7.64858	7.84786	8.13034
ENSMUSG00000001029.15	Icam2	5.39955	5.24981	5.5739	5.21701	4.94147	4.94147
ENSMUSG00000001034.17	Mapk7	5.63737	5.3767	5.5739	5.75838	5.32192	5.3866
ENSMUSG00000001036.17	Epn2	6.6425	6.73963	6.15366	6.55687	7.01552	6.9495
ENSMUSG00000001039.12	B9d1	6.29646	6.90441	6.64407	7.20195	6.74791	6.8209
ENSMUSG00000001052.15	Sec24b	5.84656	5.87716	5.51955	5.66401	5.74062	5.30539
ENSMUSG00000001053.15	N4bp3	5.58663	5.62581	5.79227	5.71278	5.32192	5.70652
ENSMUSG00000001054.9	Rmnd5b	6.42399	6.02936	6.15366	5.9872	6.36125	6.5658
ENSMUSG00000001056.3	Nhp2	6.85524	6.90441	7.11525	6.51765	7.05307	7.02084
ENSMUSG00000001062.18	Vps9d1	6.07012	6.21079	6.17826	6.19593	6.64979	5.98256
ENSMUSG00000001065.15	Zfp276	5.76989	6.43401	6.29304	5.88074	6.64979	6.61494
ENSMUSG00000001089.14	Luzp1	6.22649	6.21079	6.07593	5.95315	5.74062	5.74689
ENSMUSG00000001098.15	Kctd10	6.5201	6.04913	6.39657	6.68466	6.88178	6.86088
ENSMUSG00000001100.10	Poldip2	5.72843	5.85301	5.71302	5.95315	5.5967	5.95271
ENSMUSG00000001103.7	Sebox	5.46968	5.1597	5.30854	5.33055	5.21088	4.94147
ENSMUSG00000001105.15	Ift20	5.91653	6.17709	5.20138	5.71278	5.5967	5.6179
ENSMUSG00000001119.7	Col6a1	4.94147	6.15981	5.5739	5.33055	5.96482	5.30539
ENSMUSG00000001120.15	Pcbp3	5.76989	5.90062	5.5739	5.61139	5.32192	5.74689
ENSMUSG00000001127.12	Araf	9.66186	9.06014	9.6353	9.24386	10.2117	9.81495
ENSMUSG00000001128.7	Cfp	5.68442	5.3767	5.71302	5.71278	5.93144	6.09304
ENSMUSG00000001131.11	Timp1	6.40374	6.14221	6.92715	7.40457	6.85325	6.61494
ENSMUSG00000001134.9	Uxt	5.39955	5.59129	5.5739	5.71278	5.40676	5.56853
ENSMUSG00000001138.13	Cnnm3	5.53122	5.85301	5.66984	5.33055	6.44562	5.74689
ENSMUSG00000001143.13	Lman2l	5.58663	5.77582	5.30854	5.21701	5.47798	5.30539
ENSMUSG00000001150.7	Mcm3ap	5.46968	6.14221	5.30854	5.80134	5.5967	5.30539
ENSMUSG00000001151.10	Pcnt	6.12506	5.98849	5.45921	5.33055	5.96482	5.88972
ENSMUSG00000001156.9	Mxd1	5.58663	5.24981	5.82898	5.75838	5.5967	5.6179
ENSMUSG00000001157.13	Gmcl1	5.68442	5.90062	5.45921	5.49007	5.40676	4.94147
ENSMUSG00000001158.13	Snrnp27	4.94147	5.90062	4.94147	5.71278	4.94147	5.82156
ENSMUSG00000001173.15	Ocrl	5.80918	6.00915	5.20138	5.21701	5.5967	5.56853
ENSMUSG00000001175.16	Calm1	9.20431	9.46087	8.87172	8.62651	8.25008	8.46207
ENSMUSG00000001211.15	Agpat3	6.42399	6.81014	6.73603	6.43494	6.42512	6.28217
ENSMUSG00000001225.12	Slc26a3	5.31601	4.94147	5.30854	5.21701	5.69596	5.51463
ENSMUSG00000001227.12	Sema6b	6.44387	6.53683	5.89768	5.91772	6.14285	5.66369
ENSMUSG00000001228.14	Uhrf1	5.63737	5.3767	4.94147	5.21701	4.94147	4.94147
ENSMUSG00000001229.9	Dpp9	5.72843	6.02936	5.45921	5.33055	5.5967	5.3866
ENSMUSG00000001240.13	Ramp2	4.94147	5.55469	5.30854	4.94147	5.32192	5.30539
ENSMUSG00000001247.16	Lsr	6.17706	6.49935	6.54442	7.05591	6.86759	6.8477
ENSMUSG00000001248.15	Gramd1a	5.46968	6.40677	5.75372	4.94147	6.22089	6.01145
ENSMUSG00000001260.10	Gabrg1	5.46968	5.68976	5.66984	5.61139	4.94147	4.94147
ENSMUSG00000001270.9	Ckb	7.29931	8.29214	7.4602	6.92024	7.78479	7.4841
ENSMUSG00000001280.13	Sp1	6.09798	5.68976	5.30854	5.80134	4.94147	5.6179
ENSMUSG00000001281.10	Itgb7	5.46968	5.47352	5.20138	5.49007	5.40676	5.6179
ENSMUSG00000001285.12	Myg1	5.53122	5.55469	5.30854	5.21701	4.94147	5.82156
ENSMUSG00000001288.15	Rarg	5.31601	5.65856	4.94147	4.94147	5.47798	5.19914
ENSMUSG00000001289.12	Pfdn5	5.76989	6.17709	5.82898	5.49007	5.69596	5.56853
ENSMUSG00000001300.16	Efnb2	5.91653	5.68976	5.66984	5.33055	5.5967	6.1682
ENSMUSG00000001313.12	Rnd2	7.96158	7.64715	7.87925	7.81964	7.68059	7.42574
ENSMUSG00000001323.17	Srr	9.22711	9.26288	9.41378	9.24922	9.39363	9.54723
ENSMUSG00000001333.9	Sync	7.30919	7.02559	7.64189	7.24724	7.34992	7.89078
ENSMUSG00000001334.9	Fndc5	5.58663	6.24342	5.45921	5.33055	5.47798	5.30539
ENSMUSG00000001349.5	Cnn1	5.63737	5.3767	5.30854	5.49007	5.47798	5.51463
ENSMUSG00000001366.14	Fbxo9	5.63737	6.00915	5.79227	5.91772	5.5967	5.74689
ENSMUSG00000001376.17	Vps50	6.20208	6.32077	5.75372	5.71278	5.69596	6.01145
ENSMUSG00000001380.7	Hars	6.04141	5.77582	5.62368	5.91772	5.21088	5.45479
ENSMUSG00000001383.9	Zmat2	6.78342	7.10567	6.5953	6.29805	6.19554	6.01145
ENSMUSG00000001403.13	Ube2c	5.58663	5.3767	5.66984	4.94147	5.21088	5.19914
ENSMUSG00000001415.10	Smg5	5.72843	6.00915	5.89768	5.80134	5.69596	5.6179
ENSMUSG00000001416.13	Cct3	5.80918	6.21079	5.20138	5.88074	5.93144	5.66369
ENSMUSG00000001418.13	Glmp	5.91653	5.77582	5.30854	5.49007	5.54045	5.82156
ENSMUSG00000001419.17	Mef2d	6.50152	6.94902	6.67551	6.11197	6.26978	6.63087
ENSMUSG00000001420.13	Tmem79	6.40374	6.49935	6.20227	6.73551	6.26978	6.21532
ENSMUSG00000001424.14	Snd1	6.09798	6.08746	5.99124	5.71278	5.93144	5.51463
ENSMUSG00000001435.15	Col18a1	6.20208	6.21079	6.07593	5.71278	6.40424	5.92179
ENSMUSG00000001436.15	Slc19a1	5.68442	5.24981	5.45921	5.55392	4.94147	5.19914
ENSMUSG00000001440.5	Kpnb1	7.3857	7.52221	7.29883	7.37454	6.76352	7.09938
ENSMUSG00000001441.13	Npepps	6.01179	6.19408	5.66984	5.49007	5.5967	6.21532
ENSMUSG00000001444.2	Tbx21	5.20668	4.94147	5.20138	5.49007	4.94147	4.94147
ENSMUSG00000001445.10	Mrpl10	6.07012	5.90062	5.79227	6.0823	5.82255	6.01145
ENSMUSG00000001467.5	Cyp51	5.58663	5.85301	5.66984	5.33055	5.32192	5.70652
ENSMUSG00000001472.17	Tcf25	6.73823	7.48765	6.54442	5.88074	6.36125	6.42354
ENSMUSG00000001473.7	Tubb6	7.899	7.56697	7.86672	7.58071	8.23456	7.77027
ENSMUSG00000001482.15	Def8	5.20668	5.77582	5.75372	5.33055	5.47798	4.94147
ENSMUSG00000001506.10	Col1a1	5.58663	4.94147	4.94147	5.41728	5.40676	5.30539
ENSMUSG00000001507.16	Itga3	5.91653	5.94567	5.86405	6.14076	5.64821	6.19203
ENSMUSG00000001517.14	Foxm1	5.84656	5.47352	5.66984	6.19593	5.86048	5.6179
ENSMUSG00000001518.12	Itfg2	5.72843	6.3502	6.52695	6.90584	6.96369	6.5658
ENSMUSG00000001520.12	Nrip2	7.27933	7.05014	7.37295	7.40457	7.53388	7.62361
ENSMUSG00000001521.12	Tulp3	5.58663	5.47352	5.30854	5.21701	4.94147	5.56853
ENSMUSG00000001524.14	Gtf2h4	5.31601	5.87716	5.30854	5.21701	5.54045	4.94147
ENSMUSG00000001525.10	Tubb5	6.79812	7.12111	6.92715	6.47705	7.02816	7.16312
ENSMUSG00000001542.7	Ell2	5.68442	5.62581	5.93	6.3221	5.64821	5.78514
ENSMUSG00000001552.14	Jup	4.94147	5.74826	5.75372	4.94147	5.32192	5.56853
ENSMUSG00000001555.10	Fkbp10	5.53122	5.47352	5.39044	5.71278	5.69596	6.03945
ENSMUSG00000001558.5	Klhl10	5.91653	5.55469	6.4543	6.43494	6.22089	6.28217
ENSMUSG00000001569.10	Nom1	5.84656	5.80241	4.94147	5.49007	5.32192	5.30539
ENSMUSG00000001576.15	Ergic1	5.80918	5.98849	5.45921	5.33055	5.5967	5.66369
ENSMUSG00000001583.13	Tnk1	5.94945	6.1243	6.02035	5.75838	6.59756	5.85635
ENSMUSG00000001588.12	Acap1	6.53839	6.22723	5.62368	6.14076	5.54045	5.30539
ENSMUSG00000001627.12	Ifrd1	6.12506	5.42762	5.75372	5.84202	6.11541	5.70652
ENSMUSG00000001630.13	Stk38l	5.53122	5.42762	5.5739	5.71278	5.69596	5.66369
ENSMUSG00000001632.16	Brpf1	5.80918	5.59129	6.02035	5.61139	6.14285	6.06662
ENSMUSG00000001642.18	Akr1b3	5.58663	5.74826	5.45921	5.33055	5.99698	5.78514
ENSMUSG00000001663.10	Gstt1	5.20668	5.3767	4.94147	4.94147	4.94147	5.45479
ENSMUSG00000001672.14	Marveld3	5.20668	5.62581	5.30854	4.94147	5.32192	5.45479
ENSMUSG00000001674.11	Ddx18	4.94147	5.24981	4.94147	5.21701	5.32192	4.94147
ENSMUSG00000001687.15	Ubl3	6.04141	6.61985	6.22572	6.0823	6.31649	5.92179
ENSMUSG00000001700.10	Gramd3	6.09798	6.37885	6.10254	5.80134	6.19554	5.85635
ENSMUSG00000001707.8	Eef1e1	5.39955	5.24981	5.20138	5.41728	5.32192	4.94147
ENSMUSG00000001729.14	Akt1	6.46342	6.95776	6.20227	6.24825	6.80919	6.54895
ENSMUSG00000001739.14	Cldn15	4.94147	4.94147	5.20138	4.94147	5.21088	5.19914
ENSMUSG00000001741.12	Il16	6.01179	6.02936	6.04856	6.02001	6.63263	6.1682
ENSMUSG00000001750.16	Tcirg1	5.76989	5.55469	5.5739	4.94147	4.94147	4.94147
ENSMUSG00000001761.7	Smo	5.84656	5.3767	5.66984	5.91772	5.32192	5.30539
ENSMUSG00000001763.14	Tspan33	5.46968	5.68976	5.30854	5.80134	5.32192	5.19914
ENSMUSG00000001767.5	Crnkl1	6.34065	5.77582	6.33565	6.11197	6.19554	6.49688
ENSMUSG00000001768.16	Rin2	5.68442	5.85301	5.66984	5.91772	5.99698	5.98256
ENSMUSG00000001774.8	Chordc1	6.34065	6.36462	6.12844	6.41328	5.78269	6.09304
ENSMUSG00000001783.3	Rtcb	5.84656	6.02936	5.66984	5.88074	5.69596	5.74689
ENSMUSG00000001785.13	Pwp1	4.94147	5.80241	5.5739	5.33055	5.21088	5.51463
ENSMUSG00000001786.14	Fbxo7	9.37505	9.20363	9.28063	9.34733	9.56132	9.70868
ENSMUSG00000001794.13	Capns1	6.1514	6.40677	5.62368	6.05167	5.69596	5.92179
ENSMUSG00000001802.16	Lrp3	9.20431	9.00761	8.84676	8.95022	9.34668	9.13443
ENSMUSG00000001829.17	Clpb	5.91653	6.04913	5.5739	5.33055	5.78269	5.70652
ENSMUSG00000001833.17	Septin7	7.44037	7.75689	6.70615	6.752	6.93697	6.86088
ENSMUSG00000001844.10	Zdhhc4	5.31601	5.47352	4.94147	5.88074	4.94147	5.30539
ENSMUSG00000001847.14	Rac1	8.43519	8.44998	8.47084	8.36925	8.60345	8.59356
ENSMUSG00000001855.15	Nup214	5.46968	5.82811	5.39044	5.41728	5.69596	5.45479
ENSMUSG00000001864.13	Aif1l	4.94147	5.55469	5.20138	5.55392	5.21088	4.94147
ENSMUSG00000001865.2	Cpa3	5.31601	4.94147	5.20138	5.49007	4.94147	4.94147
ENSMUSG00000001870.16	Ltbp1	5.72843	5.74826	5.51955	5.49007	5.32192	5.19914
ENSMUSG00000001891.16	Ugp2	6.29646	6.10606	5.5739	5.33055	5.86048	5.56853
ENSMUSG00000001901.15	Kcnh6	6.01179	5.31875	5.51955	5.41728	6.16954	5.56853
ENSMUSG00000001909.16	Trmt1	6.20208	6.32077	6.24865	6.16873	6.59756	5.85635
ENSMUSG00000001910.5	Nacc1	6.81265	6.44739	6.17826	6.80018	6.64979	6.67744
ENSMUSG00000001911.16	Nfix	8.20277	8.16192	8.06025	7.86285	8.03963	8.27157
ENSMUSG00000001918.17	Slc1a5	5.98116	5.90062	5.66984	6.24825	6.02803	5.56853
ENSMUSG00000001924.15	Uba1	6.62577	7.3202	6.4729	6.36864	6.52409	6.11874
ENSMUSG00000001930.17	Vwf	5.58663	5.55469	5.30854	5.21701	4.94147	5.30539
ENSMUSG00000001942.8	Siae	8.65374	8.59201	8.6658	8.61823	8.88304	8.68996
ENSMUSG00000001943.8	Vsig2	8.6234	8.21822	8.89625	8.91692	9.24789	9.02127
ENSMUSG00000001946.14	Esam	6.27365	6.04913	6.43539	6.29805	6.79415	6.49688
ENSMUSG00000001948.10	Spa17	5.84656	5.77582	6.17826	6.29805	5.89671	6.09304
ENSMUSG00000001962.8	Fam50a	5.46968	5.74826	5.51955	4.94147	5.5967	5.66369
ENSMUSG00000001964.14	Emd	5.46968	5.47352	5.30854	4.94147	4.94147	4.94147
ENSMUSG00000001983.7	Taco1	5.68442	5.47352	5.75372	5.61139	5.69596	5.30539
ENSMUSG00000001985.9	Grik3	6.57413	6.02936	5.5739	5.49007	6.16954	6.49688
ENSMUSG00000001986.16	Gria3	6.5564	6.67578	6.07593	6.16873	5.96482	5.95271
ENSMUSG00000001988.9	Npas1	7.19627	6.89529	7.09318	6.80018	7.17093	7.0663
ENSMUSG00000001995.9	Sipa1l2	5.94945	6.04913	5.45921	5.71278	6.02803	5.85635
ENSMUSG00000001998.15	Ap4e1	5.68442	5.68976	5.39044	6.0823	5.32192	4.94147
ENSMUSG00000001999.15	Blvra	4.94147	5.3767	5.30854	5.41728	4.94147	4.94147
ENSMUSG00000002006.12	Pdzd4	6.59159	6.54906	6.15366	5.95315	6.24562	6.23808
ENSMUSG00000002007.5	Srpk3	6.09798	5.74826	5.75372	5.71278	6.08717	5.82156
ENSMUSG00000002010.17	Idh3g	5.84656	5.94567	5.30854	5.66401	5.5967	5.56853
ENSMUSG00000002012.13	Pnck	5.58663	5.68976	5.5739	5.33055	4.94147	5.66369
ENSMUSG00000002014.12	Ssr4	5.80918	5.85301	5.66984	5.49007	6.05807	5.70652
ENSMUSG00000002015.5	Bcap31	5.58663	5.47352	4.94147	5.88074	5.69596	5.3866
ENSMUSG00000002017.10	Fam98a	5.39955	5.82811	5.99124	5.88074	5.47798	4.94147
ENSMUSG00000002020.15	Ltbp2	5.20668	5.31875	5.20138	6.19593	5.21088	5.51463
ENSMUSG00000002028.13	Kmt2a	6.79812	6.8199	6.56163	6.29805	6.69984	6.63087
ENSMUSG00000002031.13	Ift46	5.63737	5.31875	5.66984	5.88074	4.94147	5.6179
ENSMUSG00000002032.17	Tmem25	5.31601	5.68976	5.89768	5.49007	4.94147	5.19914
ENSMUSG00000002043.17	Trappc6a	5.58663	5.62581	5.45921	5.49007	5.5967	5.51463
ENSMUSG00000002052.6	Supt6	7.03699	7.91534	7.74176	7.40457	7.71117	7.54787
ENSMUSG00000002055.9	Spag5	5.53122	5.85301	5.66984	6.05167	5.89671	5.95271
ENSMUSG00000002058.13	Unc119	4.94147	5.42762	4.94147	4.94147	5.47798	5.30539
ENSMUSG00000002059.18	Rab34	6.27365	6.19408	6.43539	6.45619	6.14285	6.1682
ENSMUSG00000002064.10	Sdf2	6.97501	6.52447	6.96458	7.32296	7.37916	6.70751
ENSMUSG00000002068.16	Ccne1	4.94147	5.3767	5.30854	5.33055	5.5967	5.30539
ENSMUSG00000002083.13	Bbc3	5.31601	5.51562	5.66984	4.94147	5.21088	5.45479
ENSMUSG00000002100.15	Mybpc3	5.72843	5.47352	5.20138	5.84202	5.21088	5.6179
ENSMUSG00000002102.15	Psmc3	7.13037	7.2594	6.91442	6.73551	7.71871	7.19387
ENSMUSG00000002103.16	Acp2	7.45811	8.10702	7.95802	7.65683	8.47772	8.79637
ENSMUSG00000002104.11	Rapsn	5.53122	5.47352	5.82898	5.33055	5.69596	5.19914
ENSMUSG00000002105.15	Slc39a13	6.34065	6.2905	5.75372	5.71278	5.86048	5.74689
ENSMUSG00000002107.18	Celf2	6.97501	7.29352	6.37664	7.19038	6.42512	6.58241
ENSMUSG00000002108.10	Nr1h3	5.84656	6.04913	5.51955	5.71278	5.69596	5.92179
ENSMUSG00000002109.14	Ddb2	9.42189	9.14182	9.53368	9.35479	9.18518	9.5976
ENSMUSG00000002111.8	Spi1	5.46968	4.94147	5.30854	5.49007	4.94147	4.94147
ENSMUSG00000002129.11	Sf3a1	6.46342	6.19408	6.35634	6.11197	6.38295	6.28217
ENSMUSG00000002147.18	Stat6	6.34065	6.69744	6.69093	6.53742	6.40424	6.89962
ENSMUSG00000002190.13	Clgn	4.94147	5.3767	5.51955	5.49007	4.94147	4.94147
ENSMUSG00000002204.9	Napsa	6.38311	6.15981	6.5953	6.53742	6.66671	6.83437
ENSMUSG00000002205.16	Vrk3	4.94147	5.62581	5.30854	4.94147	4.94147	5.66369
ENSMUSG00000002210.11	Smg9	6.04141	5.90062	5.45921	5.75838	5.40676	5.66369
ENSMUSG00000002221.11	Paxip1	5.68442	5.82811	5.93	6.11197	5.21088	5.30539
ENSMUSG00000002222.14	Rmnd5a	6.34065	6.42048	6.07593	5.61139	5.64821	5.85635
ENSMUSG00000002227.15	Mov10	4.94147	5.90062	4.94147	5.61139	5.47798	4.94147
ENSMUSG00000002233.13	Rhoc	5.68442	5.85301	6.04856	6.02001	6.05807	5.51463
ENSMUSG00000002249.21	Tead3	5.20668	4.94147	5.30854	5.61139	5.21088	4.94147
ENSMUSG00000002250.16	Ppard	5.31601	5.80241	5.51955	5.41728	5.78269	5.45479
ENSMUSG00000002257.8	Def6	5.46968	5.24981	5.39044	4.94147	4.94147	5.3866
ENSMUSG00000002265.17	Peg3	7.34799	7.30693	7.24042	6.80018	6.82405	7.14221
ENSMUSG00000002266.17	Zim1	5.46968	5.24981	4.94147	4.94147	4.94147	5.74689
ENSMUSG00000002274.13	Metrn	5.91653	5.51562	5.66984	5.71278	5.5967	5.70652
ENSMUSG00000002279.19	Lmf1	5.63737	5.42762	5.39044	5.49007	4.94147	5.30539
ENSMUSG00000002280.11	Ciao3	9.31012	9.30053	9.60593	9.29653	10.1813	9.96451
ENSMUSG00000002297.16	Dbf4	5.46968	5.1597	4.94147	5.21701	4.94147	4.94147
ENSMUSG00000002307.16	Daxx	5.46968	5.51562	4.94147	5.49007	4.94147	5.3866
ENSMUSG00000002308.16	Cd320	5.46968	5.51562	5.45921	5.88074	5.32192	5.3866
ENSMUSG00000002319.16	Ipo4	5.63737	5.80241	5.51955	4.94147	4.94147	5.95271
ENSMUSG00000002320.15	Tm9sf1	5.46968	5.77582	5.66984	5.33055	5.99698	5.45479
ENSMUSG00000002324.8	Rec8	5.31601	5.51562	5.5739	5.61139	5.5967	5.66369
ENSMUSG00000002325.15	Irf9	5.20668	5.3767	4.94147	4.94147	4.94147	5.45479
ENSMUSG00000002326.6	Gmpr2	7.07279	7.16637	7.39085	7.25832	7.66504	7.47592
ENSMUSG00000002329.7	Mdp1	5.31601	5.24981	5.71302	5.33055	4.94147	5.45479
ENSMUSG00000002332.16	Dhrs1	4.94147	5.55469	5.75372	4.94147	5.32192	5.45479
ENSMUSG00000002341.8	Ncan	6.04141	6.54906	5.96115	5.9872	6.05807	5.6179
ENSMUSG00000002342.17	Tmem161a	5.84656	5.55469	5.66984	6.11197	6.22089	6.11874
ENSMUSG00000002343.11	Armc6	6.62577	6.69744	6.82155	7.17871	7.07751	6.72227
ENSMUSG00000002346.16	Slc25a42	5.76989	5.59129	5.89768	5.61139	4.94147	5.30539
ENSMUSG00000002365.10	Snx9	5.80918	5.65856	5.86405	5.71278	5.74062	5.66369
ENSMUSG00000002372.9	Ranbp3	5.46968	5.96734	6.07593	5.33055	5.32192	5.82156
ENSMUSG00000002379.7	Ndufa11	5.53122	5.90062	4.94147	5.61139	5.5967	5.56853
ENSMUSG00000002384.2	Bmp8b	6.88286	6.82957	6.8622	6.76827	7.1015	7.17345
ENSMUSG00000002393.14	Nr2f6	8.23841	7.67287	7.91616	8.0485	8.33494	8.17073
ENSMUSG00000002395.14	Use1	5.68442	6.08746	5.5739	4.94147	5.40676	5.66369
ENSMUSG00000002396.8	Ocel1	10.1581	9.52723	10.0397	9.92185	10.0143	9.85535
ENSMUSG00000002409.18	Dyrk1b	4.94147	5.3767	4.94147	5.61139	5.32192	5.82156
ENSMUSG00000002413.15	Braf	7.27933	6.68666	6.62803	6.73551	6.52409	7.00922
ENSMUSG00000002416.13	Ndufb2	7.85347	7.86746	8.08199	7.4436	7.77037	7.96186
ENSMUSG00000002428.12	Hltf	6.22649	5.96734	6.07593	5.80134	5.47798	6.14378
ENSMUSG00000002455.14	Prpf6	5.94945	6.06849	5.99124	5.9872	5.99698	6.09304
ENSMUSG00000002458.13	Rgs19	6.09798	5.77582	6.02035	5.71278	5.96482	6.28217
ENSMUSG00000002459.17	Rgs20	5.76989	5.87716	5.51955	5.41728	5.74062	5.66369
ENSMUSG00000002475.16	Abhd3	5.53122	5.51562	5.5739	5.21701	5.78269	5.45479
ENSMUSG00000002477.5	Snrpd1	5.20668	5.94567	5.30854	4.94147	5.21088	4.94147
ENSMUSG00000002486.15	Tchp	5.58663	5.47352	5.20138	5.61139	5.47798	5.74689
ENSMUSG00000002489.16	Tiam1	6.29646	6.40677	6.35634	5.95315	6.08717	6.19203
ENSMUSG00000002496.10	Tsc2	8.70894	9.22762	9.07871	8.44629	9.7642	9.75542
ENSMUSG00000002500.15	Rpl3l	5.31601	4.94147	5.45921	5.49007	4.94147	4.94147
ENSMUSG00000002504.15	Slc9a3r2	6.09798	5.94567	5.30854	4.94147	5.32192	5.19914
ENSMUSG00000002524.17	Puf60	6.29646	6.58499	6.22572	6.11197	6.24562	6.03945
ENSMUSG00000002546.17	Golga2	6.20208	6.56116	6.4543	6.66722	6.73209	6.59878
ENSMUSG00000002550.16	Uck1	4.94147	5.3767	5.71302	5.33055	5.5967	4.94147
ENSMUSG00000002578.18	Ikzf4	5.88229	5.71961	5.39044	5.75838	5.21088	5.56853
ENSMUSG00000002580.7	Mien1	5.46968	5.24981	5.30854	5.71278	5.21088	5.19914
ENSMUSG00000002602.16	Axl	5.76989	5.55469	5.89768	5.33055	4.94147	5.45479
ENSMUSG00000002603.15	Tgfb1	5.20668	5.3767	4.94147	4.94147	5.21088	5.45479
ENSMUSG00000002608.8	Ccdc97	5.39955	5.82811	5.20138	5.49007	5.32192	5.88972
ENSMUSG00000002617.14	Zfp40	5.31601	5.55469	5.45921	5.49007	5.32192	5.45479
ENSMUSG00000002625.10	Akap8l	6.25034	6.78042	6.17826	5.71278	6.59756	6.11874
ENSMUSG00000002633.4	Shh	5.68442	5.59129	5.5739	5.66401	6.19554	5.30539
ENSMUSG00000002635.11	Pdcd2l	5.31601	4.94147	4.94147	5.49007	4.94147	5.30539
ENSMUSG00000002658.9	Gtf2f1	5.76989	6.49935	6.31456	6.14076	6.14285	6.14378
ENSMUSG00000002660.8	Clpp	4.94147	6.06849	5.30854	5.33055	5.64821	4.94147
ENSMUSG00000002664.2	Pspn	5.76989	5.77582	5.82898	5.84202	5.89671	5.98256
ENSMUSG00000002668.8	Dennd1c	6.07012	5.96734	5.66984	4.94147	5.32192	5.56853
ENSMUSG00000002679.14	Med6	4.94147	5.51562	5.45921	5.55392	5.21088	5.82156
ENSMUSG00000002688.8	Prkd1	5.76989	5.55469	5.30854	5.49007	5.54045	5.74689
ENSMUSG00000002699.13	Lcp2	5.31601	4.94147	5.39044	5.33055	4.94147	4.94147
ENSMUSG00000002718.14	Cse1l	7.23845	7.14393	6.76521	6.70185	7.08956	7.07742
ENSMUSG00000002728.14	Naa20	7.28936	7.49927	7.94023	7.84141	7.17093	7.68838
ENSMUSG00000002731.6	Prkra	4.94147	5.24981	5.30854	4.94147	4.94147	5.45479
ENSMUSG00000002733.8	Plekha3	5.76989	5.85301	5.45921	5.49007	4.94147	5.30539
ENSMUSG00000002741.9	Ykt6	6.59159	6.67578	7.09318	6.90584	6.42512	6.47898
ENSMUSG00000002748.7	Baz1b	6.79812	6.98362	6.65989	6.43494	6.61522	6.42354
ENSMUSG00000002763.16	Pex6	5.76989	5.90062	5.5739	5.66401	5.86048	5.74689
ENSMUSG00000002767.13	Mrpl2	5.31601	5.62581	5.66984	4.94147	5.47798	5.98256
ENSMUSG00000002768.8	Mea1	9.63373	9.11817	9.54727	9.63578	9.98549	9.78308
ENSMUSG00000002769.9	Gnmt	5.53122	5.94567	5.71302	5.91772	5.69596	5.30539
ENSMUSG00000002771.12	Grin2d	8.57269	7.92388	8.50324	8.66722	8.71527	8.61918
ENSMUSG00000002778.14	Kdelr1	4.94147	5.68976	5.45921	5.33055	4.94147	5.45479
ENSMUSG00000002781.19	Tmem143	5.63737	5.62581	5.30854	6.3221	6.08717	5.66369
ENSMUSG00000002791.17	Pdxk-ps	5.20668	4.94147	5.20138	5.71278	4.94147	4.94147
ENSMUSG00000002797.9	Ggct	5.84656	5.85301	5.5739	5.80134	5.5967	5.66369
ENSMUSG00000002799.6	Jag2	5.58663	6.24342	5.71302	5.61139	5.5967	5.74689
ENSMUSG00000002803.14	Btbd6	6.84121	6.91346	6.8622	7.17871	7.71871	7.12097
ENSMUSG00000002808.7	Epdr1	6.25034	6.3502	5.89768	4.94147	5.47798	5.45479
ENSMUSG00000002812.4	Flii	6.09798	6.2905	5.86405	6.11197	6.26978	6.1682
ENSMUSG00000002814.15	Top3a	5.20668	4.94147	5.30854	4.94147	5.40676	4.94147
ENSMUSG00000002820.6	Atg4d	9.57773	9.6552	9.96796	9.59435	10.3029	10.1731
ENSMUSG00000002825.8	Qtrt1	5.31601	5.3767	5.45921	4.94147	5.21088	4.94147
ENSMUSG00000002831.14	Plin4	6.96225	6.6648	7.16886	7.48153	6.8958	6.8477
ENSMUSG00000002833.11	Hdgfl2	5.80918	6.70812	5.93	5.61139	6.14285	6.40443
ENSMUSG00000002835.9	Chaf1a	11.2597	11.1726	11.2987	11.2005	11.8922	11.463
ENSMUSG00000002844.9	Adprh	5.58663	5.98849	5.75372	5.71278	5.86048	5.74689
ENSMUSG00000002845.14	Tmem39a	4.94147	5.24981	5.39044	5.55392	5.40676	5.30539
ENSMUSG00000002846.9	Timmdc1	5.31601	5.24981	4.94147	5.33055	4.94147	4.94147
ENSMUSG00000002870.8	Mcm2	5.31601	5.42762	5.45921	5.75838	5.74062	5.66369
ENSMUSG00000002871.14	Tpra1	5.39955	5.42762	5.30854	5.80134	5.40676	5.56853
ENSMUSG00000002881.14	Nab1	5.76989	5.85301	5.45921	5.66401	6.11541	5.56853
ENSMUSG00000002885.14	Adgre5	5.98116	5.74826	5.75372	5.61139	6.02803	5.78514
ENSMUSG00000002897.5	Il17ra	6.04141	6.02936	5.51955	5.66401	6.50497	6.21532
ENSMUSG00000002900.17	Lamb1	7.09613	6.99212	6.97681	6.87655	6.85325	7.21398
ENSMUSG00000002908.17	Kcnn1	6.04141	5.74826	5.75372	5.71278	5.82255	5.82156
ENSMUSG00000002910.11	Arrdc2	5.39955	5.62581	5.30854	5.66401	5.21088	5.30539
ENSMUSG00000002948.19	Map2k7	5.88229	5.74826	5.82898	4.94147	5.47798	5.30539
ENSMUSG00000002949.15	Timm44	5.39955	5.65856	5.30854	5.49007	5.78269	5.66369
ENSMUSG00000002957.11	Ap2a2	6.42399	6.67578	6.07593	5.95315	5.99698	6.23808
ENSMUSG00000002963.17	Pnkp	5.72843	5.47352	5.66984	5.33055	5.32192	5.45479
ENSMUSG00000002968.9	Med25	6.01179	5.96734	5.39044	4.94147	5.47798	4.94147
ENSMUSG00000002980.14	Bcam	5.88229	5.62581	5.5739	5.41728	5.64821	5.56853
ENSMUSG00000002981.10	Clptm1	6.09798	6.53683	5.82898	5.49007	6.05807	5.56853
ENSMUSG00000002984.17	Tomm40	5.39955	5.87716	5.45921	5.61139	5.47798	5.70652
ENSMUSG00000002985.16	Apoe	8.20792	9.52999	8.44604	8.16752	8.32033	8.05674
ENSMUSG00000002996.17	Hbp1	9.94427	9.60118	10.0601	10.4252	9.71518	9.81021
ENSMUSG00000002997.15	Prkar2b	6.01179	5.98849	5.75372	5.33055	5.32192	5.51463
ENSMUSG00000003031.14	Cdkn1b	5.39955	5.74826	5.45921	4.94147	5.47798	4.94147
ENSMUSG00000003032.8	Klf4	5.31601	4.94147	4.94147	5.33055	5.47798	5.45479
ENSMUSG00000003033.15	Ap1m1	5.39955	6.24342	5.62368	5.33055	5.86048	5.30539
ENSMUSG00000003037.16	Rab8a	5.94945	5.62581	4.94147	5.49007	5.5967	5.45479
ENSMUSG00000003038.15	Hmgn2	5.91653	6.6648	5.82898	5.95315	6.24562	6.21532
ENSMUSG00000003039.9	Fam32a	5.68442	5.90062	6.07593	4.94147	5.32192	5.66369
ENSMUSG00000003062.13	Stard3nl	5.76989	5.74826	4.94147	5.71278	4.94147	5.56853
ENSMUSG00000003068.17	Stk11	9.85777	9.58802	9.90157	9.51885	10.1773	9.76524
ENSMUSG00000003072.15	Atp5d	6.44387	6.85816	6.57858	6.66722	6.74791	6.87393
ENSMUSG00000003099.11	Ppp5c	5.68442	6.10606	5.96115	4.94147	5.47798	5.3866
ENSMUSG00000003119.14	Cdk12	5.72843	5.74826	5.82898	5.49007	5.74062	5.66369
ENSMUSG00000003123.15	Lipe	7.21753	7.34636	7.64189	7.85574	8.38259	8.12006
ENSMUSG00000003131.7	Pafah1b2	6.73823	6.68666	6.35634	6.39118	6.31649	6.53185
ENSMUSG00000003134.10	Tbc1d8	7.08451	7.27998	7.3548	7.35415	7.32003	7.31019
ENSMUSG00000003135.15	Cnot11	5.76989	6.19408	5.45921	5.66401	5.54045	5.66369
ENSMUSG00000003153.10	Slc2a3	6.25034	6.21079	5.75372	5.49007	5.5967	5.6179
ENSMUSG00000003154.15	Foxj2	5.88229	5.85301	5.71302	5.71278	5.47798	5.6179
ENSMUSG00000003161.15	Sri	5.53122	5.82811	5.75372	5.9872	5.82255	5.30539
ENSMUSG00000003166.20	Dgcr2	5.53122	6.04913	5.66984	5.95315	4.94147	5.56853
ENSMUSG00000003184.15	Irf3	6.12506	5.65856	5.82898	6.05167	6.14285	5.98256
ENSMUSG00000003190.12	Bcl2l12	6.62577	6.81014	6.73603	6.66722	7.08956	6.96167
ENSMUSG00000003198.10	Zfp959	5.91653	5.80241	5.75372	5.88074	5.5967	5.82156
ENSMUSG00000003199.16	Mpnd	6.25034	6.3502	5.93	5.75838	6.38295	6.34502
ENSMUSG00000003200.10	Sh3gl1	6.84121	6.98362	6.64407	6.70185	7.26868	6.97373
ENSMUSG00000003206.7	Ebi3	5.31601	5.24981	5.20138	5.41728	4.94147	5.30539
ENSMUSG00000003208.9	Yju2	4.94147	5.3767	5.96115	5.41728	6.14285	5.74689
ENSMUSG00000003226.7	Ranbp2	6.78342	6.89529	6.27108	6.53742	6.26978	6.1682
ENSMUSG00000003228.9	Grk5	4.94147	5.62581	5.39044	5.55392	5.47798	5.30539
ENSMUSG00000003233.12	Dvl3	5.98116	5.74826	5.45921	5.61139	5.40676	5.66369
ENSMUSG00000003234.16	Abcf3	5.72843	5.80241	5.66984	5.33055	4.94147	5.45479
ENSMUSG00000003235.13	Eif2b5	5.31601	5.85301	5.30854	5.61139	5.21088	4.94147
ENSMUSG00000003269.17	Cyth2	6.50152	6.6648	6.4729	6.11197	6.63263	6.53185
ENSMUSG00000003271.17	Sult2b1	8.29747	7.89378	8.27805	8.67122	8.8929	8.57122
ENSMUSG00000003273.14	Car11	6.59159	6.30574	6.41615	6.0823	6.05807	6.38498
ENSMUSG00000003279.17	Dlgap1	7.319	7.77594	7.16886	7.43395	6.93697	6.93721
ENSMUSG00000003282.9	Plag1	5.39955	5.24981	5.5739	5.21701	5.47798	5.30539
ENSMUSG00000003283.15	Hck	5.53122	5.31875	5.39044	5.41728	5.21088	5.30539
ENSMUSG00000003299.10	Mrpl4	5.46968	5.77582	5.45921	5.21701	4.94147	5.30539
ENSMUSG00000003308.15	Keap1	5.94945	6.10606	5.96115	5.33055	5.99698	5.82156
ENSMUSG00000003316.14	Glg1	6.82701	6.64254	6.67551	6.57599	6.46575	6.76551
ENSMUSG00000003341.9	Atp8b3	5.39955	4.94147	5.30854	5.21701	4.94147	4.94147
ENSMUSG00000003344.14	Btbd2	5.91653	6.49935	6.17826	6.14076	6.02803	5.78514
ENSMUSG00000003345.16	Csnk1g2	6.69131	6.76019	6.54442	6.14076	6.48553	6.36519
ENSMUSG00000003346.14	Abhd17a	6.20208	6.4606	5.75372	5.71278	6.16954	6.09304
ENSMUSG00000003348.10	Mob3a	5.31601	5.68976	4.94147	4.94147	4.94147	5.19914
ENSMUSG00000003352.14	Cacnb3	6.04141	6.7904	6.20227	6.29805	6.3391	5.92179
ENSMUSG00000003354.6	Ccdc65	5.31601	5.74826	5.20138	4.94147	5.32192	4.94147
ENSMUSG00000003355.7	Fkbp11	5.46968	5.59129	5.5739	4.94147	5.86048	5.51463
ENSMUSG00000003360.15	Ddx23	5.63737	6.15981	5.82898	5.61139	5.69596	5.70652
ENSMUSG00000003363.15	Pld3	6.1514	7.15145	6.22572	5.95315	6.36125	6.19203
ENSMUSG00000003378.9	Grik5	6.70716	7.24551	6.7937	6.59481	6.82405	6.54895
ENSMUSG00000003380.11	Rabac1	5.58663	5.80241	5.75372	5.33055	5.86048	5.74689
ENSMUSG00000003382.18	Etv3	6.09798	5.65856	5.66984	4.94147	5.21088	5.30539
ENSMUSG00000003402.14	Prkcsh	6.38311	6.63125	6.64407	6.57599	6.14285	6.53185
ENSMUSG00000003410.8	Elavl3	7.23845	7.82245	6.8622	6.70185	7.04067	6.75127
ENSMUSG00000003411.10	Rab3b	4.94147	5.62581	5.45921	4.94147	5.82255	5.3866
ENSMUSG00000003418.11	St8sia6	5.63737	5.3767	4.94147	5.33055	4.94147	4.94147
ENSMUSG00000003421.13	Nosip	5.46968	6.06849	5.5739	5.75838	6.11541	5.82156
ENSMUSG00000003423.15	Pih1d1	6.34065	6.02936	5.86405	5.49007	6.40424	5.95271
ENSMUSG00000003429.11	Rps11	7.18552	7.15145	7.37295	7.05591	7.63341	7.4594
ENSMUSG00000003435.9	Supt5	6.20208	6.68666	6.52695	6.19593	6.26978	6.26036
ENSMUSG00000003437.14	Paf1	6.20208	6.44739	6.20227	5.91772	5.78269	5.45479
ENSMUSG00000003438.17	Timm50	5.20668	5.3767	4.94147	5.33055	5.5967	4.94147
ENSMUSG00000003444.8	Med29	5.46968	5.1597	5.45921	4.94147	5.69596	5.45479
ENSMUSG00000003452.15	Bicd1	6.07012	6.24342	5.5739	6.02001	5.82255	5.56853
ENSMUSG00000003458.12	Ncstn	6.89644	6.48658	6.67551	6.34562	6.50497	6.58241
ENSMUSG00000003464.13	Pex19	5.46968	5.85301	5.45921	4.94147	5.78269	5.30539
ENSMUSG00000003469.9	Phyhip	7.64709	7.39094	6.97681	7.05591	6.98987	6.34502
ENSMUSG00000003476.16	Crhr2	5.31601	5.3767	4.94147	5.49007	4.94147	4.94147
ENSMUSG00000003484.4	Cyp4f18	5.80918	5.68976	5.93	6.0823	6.16954	5.74689
ENSMUSG00000003500.13	Impdh1	5.84656	5.82811	5.20138	5.33055	5.32192	5.30539
ENSMUSG00000003518.13	Dusp3	5.80918	6.06849	5.82898	5.33055	5.96482	5.88972
ENSMUSG00000003526.12	Prodh	6.44387	6.95776	6.57858	6.34562	7.4358	7.08844
ENSMUSG00000003527.9	Ess2	5.63737	5.55469	5.45921	4.94147	5.69596	4.94147
ENSMUSG00000003528.15	Slc25a1	5.58663	5.47352	5.62368	5.61139	5.47798	5.66369
ENSMUSG00000003531.15	Dgcr6	6.20208	5.98849	5.89768	6.05167	6.31649	5.66369
ENSMUSG00000003534.17	Ddr1	5.58663	5.98849	5.45921	5.71278	5.32192	5.30539
ENSMUSG00000003541.6	Ier3	4.94147	5.24981	5.20138	4.94147	4.94147	5.30539
ENSMUSG00000003545.3	Fosb	5.68442	5.3767	4.94147	4.94147	4.94147	5.45479
ENSMUSG00000003549.9	Ercc1	7.57622	7.08216	7.22037	7.48153	7.53388	7.59381
ENSMUSG00000003555.8	Cyp17a1	5.31601	4.94147	5.30854	5.41728	5.21088	5.19914
ENSMUSG00000003573.15	Homer3	9.03078	8.79431	9.06256	8.79385	9.50686	9.25801
ENSMUSG00000003575.13	Crtc1	6.31878	7.05014	6.12844	6.45619	6.3391	6.11874
ENSMUSG00000003581.14	Rnf215	6.12506	6.02936	5.5739	5.49007	5.89671	6.44232
ENSMUSG00000003585.13	Sec14l2	5.63737	5.77582	5.96115	5.88074	6.08717	5.88972
ENSMUSG00000003604.14	Aven	9.09283	9.27937	9.13385	9.07317	8.7911	9.25569
ENSMUSG00000003617.16	Cp	6.70716	6.33558	7.082	6.89128	6.73209	6.66212
ENSMUSG00000003623.4	Crot	5.20668	5.74826	5.62368	5.33055	5.32192	5.30539
ENSMUSG00000003644.17	Rps6ka1	5.39955	5.24981	4.94147	4.94147	4.94147	5.45479
ENSMUSG00000003657.9	Calb2	5.31601	5.3767	5.71302	5.71278	5.21088	5.3866
ENSMUSG00000003660.10	Snrnp200	6.04141	6.21079	6.22572	5.71278	6.16954	6.19203
ENSMUSG00000003662.10	Ciao1	7.17467	7.32679	7.3364	7.15505	7.24757	7.73673
ENSMUSG00000003665.7	Has1	6.73823	6.02936	7.02463	7.68129	6.86759	7.37364
ENSMUSG00000003680.16	Taf6l	6.20208	6.04913	5.5739	6.27344	6.14285	6.01145
ENSMUSG00000003721.14	Insig2	5.68442	5.55469	5.62368	6.14076	5.89671	5.78514
ENSMUSG00000003731.13	Kpna6	5.72843	5.71961	5.30854	6.34562	5.40676	5.74689
ENSMUSG00000003746.16	Man1a	6.09798	5.74826	5.82898	5.61139	5.86048	5.88972
ENSMUSG00000003752.9	Itpkc	7.24879	7.00897	6.97681	7.13096	7.79194	7.36476
ENSMUSG00000003762.13	Coq8b	5.68442	5.62581	5.45921	5.75838	5.47798	4.94147
ENSMUSG00000003778.14	Brd8	6.25034	6.02936	5.96115	5.66401	5.96482	5.88972
ENSMUSG00000003779.16	Kif20a	8.82335	8.87481	8.93524	8.70679	8.97561	9.21321
ENSMUSG00000003808.18	Farsa	5.53122	5.80241	5.30854	5.49007	4.94147	4.94147
ENSMUSG00000003809.14	Gcdh	6.07012	5.71961	5.5739	4.94147	5.47798	5.51463
ENSMUSG00000003810.13	Mast2	5.94945	6.24342	5.96115	5.95315	5.5967	5.95271
ENSMUSG00000003812.13	Dnase2a	10.9168	10.6286	11.1718	11.1256	11.9458	11.4947
ENSMUSG00000003813.15	Rad23a	9.18632	9.12	9.34208	9.49653	9.7408	9.56234
ENSMUSG00000003814.8	Calr	7.46689	7.72781	7.00094	6.94855	6.48553	6.38498
ENSMUSG00000003824.12	Syce2	6.38311	6.4606	6.22572	6.55687	6.42512	6.54895
ENSMUSG00000003847.16	Nfat5	6.29646	6.44739	6.12844	6.27344	6.40424	6.28217
ENSMUSG00000003863.18	Ppfia3	6.57413	6.88611	6.24865	6.49753	6.52409	6.70751
ENSMUSG00000003865.16	Gys1	5.88229	5.65856	5.75372	5.55392	5.89671	6.14378
ENSMUSG00000003868.14	Ruvbl2	7.22803	6.65372	6.77953	6.78433	6.9504	7.0663
ENSMUSG00000003872.9	Lin7b	6.38311	6.3502	6.31456	6.89128	7.04067	6.76551
ENSMUSG00000003873.11	Bax	4.94147	5.68976	4.94147	5.21701	5.32192	5.45479
ENSMUSG00000003882.5	Il7r	5.53122	5.42762	5.30854	5.55392	5.40676	5.30539
ENSMUSG00000003923.14	Tfam	4.94147	5.47352	5.30854	5.49007	4.94147	4.94147
ENSMUSG00000003929.11	Zfp81	7.06097	6.96644	7.09318	7.21341	6.9504	7.27253
ENSMUSG00000003934.5	Efnb3	6.34065	6.27504	5.45921	5.61139	5.69596	5.95271
ENSMUSG00000003948.17	Mmd	6.36209	6.2905	6.24865	6.05167	5.69596	5.66369
ENSMUSG00000003949.16	Hlf	5.76989	6.10606	5.5739	6.02001	5.93144	6.01145
ENSMUSG00000003955.8	Fam162a	5.31601	6.06849	5.71302	5.33055	5.93144	5.85635
ENSMUSG00000003970.9	Rpl8	6.38311	7.00897	6.31456	5.71278	5.78269	5.98256
ENSMUSG00000003974.6	Grm3	5.72843	5.87716	5.30854	6.11197	5.74062	5.95271
ENSMUSG00000003992.15	Ssbp2	6.84121	6.7904	6.97681	6.51765	6.44562	6.8209
ENSMUSG00000004018.9	Fancl	6.46342	6.6648	6.76521	6.11197	7.08956	6.8209
ENSMUSG00000004031.13	Brinp2	5.68442	6.4606	6.02035	5.80134	6.11541	5.95271
ENSMUSG00000004032.10	Gstm5	5.53122	6.3502	5.93	5.91772	5.40676	5.95271
ENSMUSG00000004035.12	Gstm7	5.20668	5.47352	4.94147	4.94147	5.32192	4.94147
ENSMUSG00000004040.16	Stat3	5.53122	5.92344	5.39044	5.49007	5.5967	5.78514
ENSMUSG00000004043.14	Stat5a	5.68442	5.55469	5.20138	4.94147	5.32192	5.19914
ENSMUSG00000004044.9	Cavin1	5.76989	5.65856	5.71302	5.71278	5.86048	5.51463
ENSMUSG00000004054.9	Map3k11	5.72843	5.87716	5.82898	6.14076	5.99698	6.40443
ENSMUSG00000004056.15	Akt2	5.98116	6.22723	5.62368	5.49007	5.69596	5.45479
ENSMUSG00000004069.17	Dnaja3	6.57413	6.80031	6.8622	6.76827	6.96369	6.87393
ENSMUSG00000004070.15	Hmox2	8.94772	8.91765	9.16695	9.27307	9.19582	9.08814
ENSMUSG00000004071.13	Cdip1	9.88666	9.81738	10.1171	9.71715	10.1759	10.0726
ENSMUSG00000004096.9	Cwc15	5.76989	5.87716	5.82898	5.49007	5.69596	5.45479
ENSMUSG00000004098.7	Col5a3	5.80918	5.3767	5.39044	5.66401	4.94147	4.94147
ENSMUSG00000004099.16	Dnmt1	4.94147	6.17709	5.45921	5.61139	5.78269	5.56853
ENSMUSG00000004100.12	Ppan	5.46968	5.47352	5.5739	4.94147	4.94147	5.45479
ENSMUSG00000004105.8	Angptl2	6.53839	5.47352	6.49121	6.61333	5.64821	6.34502
ENSMUSG00000004110.17	Cacna1e	7.18552	7.35925	7.12615	6.94855	6.05807	6.42354
ENSMUSG00000004113.18	Cacna1b	6.1514	6.3929	6.07593	5.88074	5.78269	5.66369
ENSMUSG00000004127.12	Trmt10a	5.72843	5.3767	5.5739	6.3221	5.32192	5.6179
ENSMUSG00000004151.17	Etv1	6.09798	6.02936	5.30854	6.02001	5.78269	5.56853
ENSMUSG00000004187.11	Kifc2	7.02483	7.22439	6.54442	6.45619	7.04067	6.93721
ENSMUSG00000004207.14	Psap	7.46689	8.05763	7.41727	6.19593	6.96369	6.91228
ENSMUSG00000004221.16	Ikbkg	7.15271	6.92244	7.09318	7.28022	7.17093	6.92481
ENSMUSG00000004233.14	Wars2	5.31601	5.24981	5.20138	5.41728	5.47798	5.19914
ENSMUSG00000004263.15	Atn1	5.68442	5.74826	5.51955	5.9872	5.5967	5.6179
ENSMUSG00000004264.17	Phb2	5.68442	5.98849	5.30854	5.61139	5.74062	5.3866
ENSMUSG00000004267.16	Eno2	7.51844	7.87629	6.69093	6.92024	6.73209	6.7796
ENSMUSG00000004268.11	Emg1	7.78572	7.81327	7.92221	7.89786	8.23975	8.01289
ENSMUSG00000004270.13	Lpcat3	7.27933	6.94902	7.24042	7.33344	7.62538	7.44268
ENSMUSG00000004285.12	Atp6v1f	4.94147	5.68976	5.5739	4.94147	4.94147	5.66369
ENSMUSG00000004317.14	Clcn5	5.20668	5.62581	5.20138	5.33055	4.94147	5.3866
ENSMUSG00000004319.15	Clcn3	6.40374	6.65372	6.4543	6.39118	5.89671	5.88972
ENSMUSG00000004328.15	Hif3a	4.94147	4.94147	5.30854	5.41728	4.94147	5.56853
ENSMUSG00000004347.17	Pde1c	5.76989	5.55469	5.62368	5.49007	4.94147	5.3866
ENSMUSG00000004356.8	Utp20	5.91653	5.92344	5.51955	5.75838	5.74062	5.70652
ENSMUSG00000004360.9	9330159F19Rik	5.31601	6.02936	5.45921	5.21701	5.64821	5.70652
ENSMUSG00000004364.14	Cul3	6.46342	6.3502	6.29304	6.24825	6.02803	6.32448
ENSMUSG00000004366.4	Sst	5.84656	6.3929	6.07593	5.61139	5.78269	6.01145
ENSMUSG00000004383.18	Large1	6.53839	6.7904	6.31456	6.41328	6.26978	6.23808
ENSMUSG00000004415.15	Col26a1	5.98116	5.1597	4.94147	5.21701	5.47798	5.56853
ENSMUSG00000004446.12	Bid	7.91807	7.68302	7.96975	7.95212	8.02159	8.1905
ENSMUSG00000004451.14	Ralb	5.31601	5.47352	5.20138	4.94147	4.94147	5.30539
ENSMUSG00000004455.16	Ppp1cc	5.98116	6.14221	5.86405	5.33055	5.32192	6.1682
ENSMUSG00000004460.17	Dnajb11	5.76989	6.14221	5.71302	5.49007	5.64821	5.74689
ENSMUSG00000004462.7	Tbccd1	5.46968	5.77582	5.30854	5.33055	4.94147	5.30539
ENSMUSG00000004473.10	Clec11a	5.88229	5.80241	5.96115	6.22242	5.54045	6.09304
ENSMUSG00000004500.9	Zfp324	5.31601	5.62581	5.30854	4.94147	5.32192	5.45479
ENSMUSG00000004508.6	Gab2	6.1514	5.82811	6.17826	5.80134	6.02803	5.88972
ENSMUSG00000004530.12	Coro1c	6.1514	6.10606	5.89768	5.95315	6.22089	5.78514
ENSMUSG00000004535.12	Tax1bp1	6.07012	6.49935	5.5739	5.75838	5.69596	6.01145
ENSMUSG00000004558.15	Ndrg2	7.19627	7.61564	6.64407	7.10642	6.74791	6.53185
ENSMUSG00000004561.14	Mettl17	5.46968	5.31875	5.20138	4.94147	5.47798	5.3866
ENSMUSG00000004562.16	Arhgef40	7.08451	7.21012	7.63447	7.30176	7.14819	7.2533
ENSMUSG00000004565.15	Pnpla6	5.94945	6.1243	5.93	5.41728	5.82255	5.74689
ENSMUSG00000004567.16	Mcoln1	5.91653	6.44739	6.39657	6.90584	6.76352	6.8477
ENSMUSG00000004568.13	Arhgef18	5.98116	6.10606	5.45921	5.84202	5.5967	5.56853
ENSMUSG00000004591.16	Pkn2	6.04141	5.62581	5.71302	5.88074	5.82255	5.45479
ENSMUSG00000004609.11	Cd33	5.80918	5.62581	4.94147	5.61139	5.32192	5.45479
ENSMUSG00000004610.4	Etfb	5.39955	5.62581	4.94147	5.21701	5.32192	4.94147
ENSMUSG00000004626.14	Stxbp2	5.80918	5.55469	5.45921	5.41728	5.47798	5.51463
ENSMUSG00000004630.18	Pcp2	7.47562	7.63148	7.66391	7.87696	7.77037	7.96186
ENSMUSG00000004631.15	Sgce	5.58663	4.94147	5.30854	5.33055	4.94147	4.94147
ENSMUSG00000004633.17	Chn2	5.46968	5.55469	4.94147	5.61139	5.47798	5.51463
ENSMUSG00000004637.15	Wwox	7.37637	7.04201	7.61198	7.87696	8.06918	7.68838
ENSMUSG00000004642.13	Slbp	5.58663	5.62581	5.30854	4.94147	5.21088	5.95271
ENSMUSG00000004661.15	Arid3b	4.94147	5.24981	5.39044	5.21701	5.32192	4.94147
ENSMUSG00000004665.10	Cnn2	5.63737	5.3767	5.20138	5.49007	5.32192	5.51463
ENSMUSG00000004667.18	Polr2e	5.31601	6.02936	5.66984	5.49007	5.32192	5.30539
ENSMUSG00000004677.17	Myo9b	5.98116	6.14221	5.5739	5.80134	5.86048	5.6179
ENSMUSG00000004698.11	Hdac9	5.84656	5.55469	5.66984	5.88074	5.47798	5.19914
ENSMUSG00000004748.5	Mtfp1	5.84656	5.96734	5.45921	5.33055	5.82255	5.66369
ENSMUSG00000004768.14	Rab23	5.80918	5.94567	5.86405	5.66401	5.89671	5.78514
ENSMUSG00000004771.12	Rab11a	5.84656	6.10606	6.02035	5.49007	5.93144	5.78514
ENSMUSG00000004789.10	Dlst	6.17706	6.17709	5.82898	5.84202	5.78269	5.56853
ENSMUSG00000004798.14	Ulk2	6.01179	6.17709	5.75372	6.34562	5.32192	5.78514
ENSMUSG00000004815.12	Dgkq	7.72178	8.03817	8.27805	7.97193	8.09813	8.35699
ENSMUSG00000004837.2	Grap	5.46968	5.51562	5.45921	4.94147	4.94147	4.94147
ENSMUSG00000004842.18	Pou1f1	5.53122	5.1597	4.94147	4.94147	5.21088	5.78514
ENSMUSG00000004843.7	Chmp2b	5.58663	5.42762	5.89768	5.88074	5.5967	5.30539
ENSMUSG00000004846.10	Plod3	8.08454	7.68807	8.08199	8.17889	8.26033	8.07284
ENSMUSG00000004849.14	Ap1s1	6.29646	6.64254	6.50922	6.02001	5.99698	5.30539
ENSMUSG00000004865.16	Srpk1	6.12506	6.15981	6.12844	5.66401	5.74062	5.92179
ENSMUSG00000004880.11	Lbr	5.58663	5.51562	5.20138	5.55392	5.5967	5.56853
ENSMUSG00000004891.16	Nes	5.46968	5.47352	5.51955	5.61139	5.32192	4.94147
ENSMUSG00000004892.13	Bcan	6.25034	6.96644	6.35634	5.80134	6.40424	6.11874
ENSMUSG00000004894.10	Hapln2	5.58663	6.00915	5.62368	5.41728	5.47798	5.98256
ENSMUSG00000004895.9	Prcc	5.68442	5.80241	5.30854	4.94147	5.5967	5.45479
ENSMUSG00000004896.16	Rrnad1	8.97794	9.00563	9.14411	9.18361	9.18518	9.37607
ENSMUSG00000004897.16	Hdgf	6.48263	6.43401	6.35634	6.41328	5.89671	5.74689
ENSMUSG00000004902.7	Slc25a18	6.73823	6.76019	6.69093	6.55687	6.50497	6.30353
ENSMUSG00000004929.12	Thop1	5.76989	5.94567	5.5739	5.61139	5.74062	5.30539
ENSMUSG00000004931.11	Apba3	5.58663	5.59129	5.30854	5.41728	5.47798	5.30539
ENSMUSG00000004933.17	Matk	6.1514	6.83917	6.10254	6.47705	6.50497	6.38498
ENSMUSG00000004936.8	Map2k1	6.82701	7.1957	6.57858	6.97624	6.90967	6.61494
ENSMUSG00000004937.6	Sgta	5.84656	5.85301	5.5739	5.33055	5.86048	5.30539
ENSMUSG00000004939.7	Nmrk2	5.20668	5.1597	4.94147	4.94147	4.94147	5.51463
ENSMUSG00000004945.15	Tmem242	4.94147	5.51562	5.30854	4.94147	4.94147	5.30539
ENSMUSG00000004947.15	Dtx2	5.31601	4.94147	5.20138	5.41728	4.94147	4.94147
ENSMUSG00000004952.13	Rasa4	4.94147	4.94147	5.45921	5.21701	5.21088	5.30539
ENSMUSG00000004961.7	Syt5	6.04141	6.43401	5.99124	5.75838	6.02803	5.6179
ENSMUSG00000004980.16	Hnrnpa2b1	6.85524	7.82702	7.14768	6.92024	6.74791	7.13164
ENSMUSG00000004988.9	Fxyd4	6.38311	6.48658	6.77953	6.76827	6.73209	6.86088
ENSMUSG00000004994.12	Ccdc130	5.31601	5.62581	5.45921	4.94147	4.94147	5.51463
ENSMUSG00000004996.9	Mri1	5.91653	5.71961	5.30854	5.61139	4.94147	4.94147
ENSMUSG00000005034.15	Prkacb	6.57413	7.10567	5.96115	6.0823	6.16954	6.06662
ENSMUSG00000005043.13	Sgsh	4.94147	5.62581	5.45921	4.94147	5.86048	5.66369
ENSMUSG00000005045.16	Chd5	7.10764	7.25247	7.02463	6.83129	6.76352	7.27253
ENSMUSG00000005057.13	Sh2b2	4.94147	5.3767	5.30854	5.55392	5.40676	5.6179
ENSMUSG00000005069.12	Pex5	6.01179	5.24981	5.5739	6.02001	5.69596	5.74689
ENSMUSG00000005078.16	Jkamp	5.46968	5.62581	5.45921	4.94147	5.82255	5.74689
ENSMUSG00000005087.17	Cd44	5.46968	5.47352	5.20138	4.94147	4.94147	4.94147
ENSMUSG00000005089.15	Slc1a2	10.0099	10.0749	9.64435	9.68792	9.16906	9.59943
ENSMUSG00000005102.13	Eif2ak4	6.1514	5.90062	5.99124	5.71278	5.69596	5.66369
ENSMUSG00000005103.12	Wdr1	5.88229	6.49935	6.07593	5.55392	5.86048	5.74689
ENSMUSG00000005107.13	Slc2a9	5.63737	5.1597	5.45921	5.84202	5.78269	5.6179
ENSMUSG00000005124.10	Ccn4	5.39955	5.47352	5.5739	5.21701	4.94147	4.94147
ENSMUSG00000005125.13	Ndrg1	6.67526	6.47367	5.75372	5.49007	6.29339	6.01145
ENSMUSG00000005131.4	4930550C14Rik	5.31601	4.94147	5.45921	4.94147	5.21088	4.94147
ENSMUSG00000005142.10	Man2b1	5.91653	5.55469	5.45921	5.33055	5.47798	4.94147
ENSMUSG00000005148.8	Klf5	5.53122	5.3767	5.39044	4.94147	5.78269	5.19914
ENSMUSG00000005150.16	Wdr83	8.92307	9.03509	9.32865	8.89656	9.50899	9.15703
ENSMUSG00000005161.15	Prdx2	6.09798	6.19408	6.20227	5.84202	6.08717	6.01145
ENSMUSG00000005198.15	Polr2a	5.84656	6.02936	5.79227	6.0823	5.64821	5.74689
ENSMUSG00000005204.12	Senp3	6.40374	7.1957	6.8622	7.37454	7.21527	6.9975
ENSMUSG00000005220.10	Corin	5.53122	4.94147	5.39044	5.61139	4.94147	4.94147
ENSMUSG00000005225.15	Plekha8	5.68442	5.3767	5.45921	5.49007	5.5967	4.94147
ENSMUSG00000005233.16	Spc25	5.46968	5.55469	5.20138	4.94147	5.21088	5.56853
ENSMUSG00000005237.14	Dnah2	6.09798	5.59129	5.62368	5.61139	5.32192	5.56853
ENSMUSG00000005262.13	Ufd1	5.31601	5.87716	5.51955	5.66401	5.47798	5.51463
ENSMUSG00000005267.13	Zfp287	5.31601	5.3767	4.94147	5.55392	5.5967	4.94147
ENSMUSG00000005268.20	Prlr	6.09798	5.62581	5.45921	5.49007	4.94147	4.94147
ENSMUSG00000005299.6	Letm1	5.98116	6.60834	5.96115	6.05167	5.64821	5.88972
ENSMUSG00000005312.15	Ubqln1	6.90987	6.92244	6.64407	5.84202	5.93144	6.1682
ENSMUSG00000005320.9	Fgfr4	5.31601	5.42762	4.94147	5.21701	5.21088	5.30539
ENSMUSG00000005338.13	Cadm3	6.73823	7.42191	6.72118	6.47705	6.5614	6.38498
ENSMUSG00000005354.16	Txn2	5.63737	5.68976	5.62368	5.33055	4.94147	5.30539
ENSMUSG00000005357.9	Slc1a6	5.53122	5.55469	5.5739	5.55392	6.08717	5.78514
ENSMUSG00000005360.14	Slc1a3	7.09613	7.56146	6.54442	6.7188	6.40424	6.70751
ENSMUSG00000005362.14	Crbn	7.70716	7.82702	7.69984	7.78257	7.74847	7.99609
ENSMUSG00000005364.11	Il5ra	5.31601	5.47352	4.94147	5.33055	5.21088	4.94147
ENSMUSG00000005370.4	Msh6	6.48263	6.42048	6.8622	6.73551	6.66671	6.73686
ENSMUSG00000005371.15	Fbxo11	6.53839	6.8199	6.82155	6.55687	6.69984	6.28217
ENSMUSG00000005374.13	Tbl2	5.46968	5.3767	4.94147	5.33055	4.94147	5.30539
ENSMUSG00000005378.17	Bud23	9.03366	8.73322	9.06796	9.30169	9.71333	9.07502
ENSMUSG00000005413.8	Hmox1	5.39955	5.31875	4.94147	4.94147	4.94147	5.19914
ENSMUSG00000005417.17	Mprip	7.20695	7.75689	7.1897	6.64953	6.79415	6.38498
ENSMUSG00000005442.13	Cic	6.67526	6.8199	6.31456	6.24825	6.19554	6.06662
ENSMUSG00000005447.12	Pafah1b3	5.63737	5.3767	4.94147	5.71278	4.94147	5.45479
ENSMUSG00000005465.9	Il27ra	5.46968	4.94147	5.51955	6.02001	5.54045	5.30539
ENSMUSG00000005469.10	Prkaca	6.01179	6.69744	6.4543	6.16873	6.05807	6.1682
ENSMUSG00000005470.8	Asf1b	4.94147	4.94147	5.62368	5.41728	5.64821	5.56853
ENSMUSG00000005481.18	Ddx39	7.29931	7.02559	7.69984	7.47215	7.76311	7.87858
ENSMUSG00000005483.10	Dnajb1	5.68442	5.62581	5.75372	4.94147	5.78269	5.66369
ENSMUSG00000005501.14	Usp40	6.94935	6.82957	6.96458	7.36439	6.71608	6.63087
ENSMUSG00000005505.12	Kbtbd4	7.97377	7.99032	8.2874	7.93202	8.38259	8.26692
ENSMUSG00000005506.16	Celf1	5.98116	6.40677	6.10254	6.22242	5.86048	5.85635
ENSMUSG00000005510.9	Ndufs3	6.94935	6.85816	7.26018	7.16693	7.22612	6.9975
ENSMUSG00000005514.14	Por	5.98116	5.90062	5.75372	5.80134	5.54045	5.74689
ENSMUSG00000005533.10	Igf1r	6.82701	6.54906	6.22572	6.39118	5.89671	6.23808
ENSMUSG00000005534.10	Insr	6.04141	6.24342	5.96115	5.49007	5.47798	5.66369
ENSMUSG00000005540.10	Fcer2a	6.50152	6.42048	6.62803	7.00335	6.57962	6.69257
ENSMUSG00000005553.14	Atp4a	4.94147	4.94147	5.30854	4.94147	5.21088	5.30539
ENSMUSG00000005566.14	Trim28	6.78342	6.68666	6.17826	5.95315	6.42512	6.42354
ENSMUSG00000005575.16	Ube2m	6.59159	6.74996	6.70615	6.19593	6.31649	6.66212
ENSMUSG00000005580.11	Adcy9	6.04141	6.04913	5.79227	5.91772	6.16954	5.45479
ENSMUSG00000005583.16	Mef2c	6.44387	6.78042	6.75071	6.68466	6.40424	6.5145
ENSMUSG00000005609.16	Ctr9	6.04141	6.14221	5.30854	5.9872	5.64821	4.94147
ENSMUSG00000005610.17	Eif4g2	7.14158	7.64715	6.72118	6.83129	6.54289	6.8209
ENSMUSG00000005615.15	Pcyt1a	6.17706	5.82811	5.45921	5.49007	5.86048	4.94147
ENSMUSG00000005621.11	Zfp592	5.39955	5.62581	5.45921	4.94147	5.32192	5.45479
ENSMUSG00000005625.15	Psmd4	5.98116	6.30574	5.93	5.88074	5.32192	5.56853
ENSMUSG00000005628.12	Tmod4	5.39955	5.1597	5.30854	5.80134	5.47798	5.45479
ENSMUSG00000005640.11	Insrr	5.39955	4.94147	5.20138	5.41728	4.94147	4.94147
ENSMUSG00000005656.9	Snx6	5.46968	5.55469	5.5739	5.21701	5.32192	5.45479
ENSMUSG00000005667.8	Mthfd2	5.31601	5.31875	4.94147	5.49007	4.94147	4.94147
ENSMUSG00000005672.12	Kit	5.58663	6.00915	5.62368	5.41728	5.64821	5.45479
ENSMUSG00000005674.9	Tomm40l	6.1514	5.87716	6.10254	5.9872	6.14285	6.26036
ENSMUSG00000005677.14	Nr1i3	10.9597	10.6267	10.9723	10.7112	11.3582	11.1575
ENSMUSG00000005682.9	Pan2	6.1514	5.96734	5.89768	5.41728	5.96482	5.70652
ENSMUSG00000005683.8	Cs	6.60881	6.43401	5.89768	5.84202	6.08717	5.66369
ENSMUSG00000005686.17	Ampd3	5.88229	6.24342	6.27108	6.16873	6.24562	6.14378
ENSMUSG00000005687.14	Bcas2	5.46968	5.90062	5.30854	5.21701	5.32192	5.45479
ENSMUSG00000005696.11	Sh2d1a	9.51741	9.52999	9.68879	9.35231	9.29071	9.76034
ENSMUSG00000005698.15	Ctcf	6.73823	7.00897	6.93975	7.20195	6.85325	6.92481
ENSMUSG00000005699.16	Pard6a	5.68442	4.94147	5.5739	5.33055	5.74062	5.66369
ENSMUSG00000005705.10	Agrp	6.07012	6.02936	5.66984	6.27344	6.38295	6.03945
ENSMUSG00000005716.16	Pvalb	4.94147	5.62581	5.66984	4.94147	5.40676	5.66369
ENSMUSG00000005718.8	Tfap4	5.20668	5.65856	4.94147	5.41728	5.82255	4.94147
ENSMUSG00000005732.14	Ranbp1	5.68442	6.14221	5.79227	4.94147	5.69596	5.51463
ENSMUSG00000005763.15	Cd247	8.65749	8.62347	8.68708	9.11485	8.98793	9.21799
ENSMUSG00000005774.12	Rfx5	6.27365	5.85301	6.4543	6.36864	6.14285	5.95271
ENSMUSG00000005779.12	Psmb4	5.88229	6.02936	5.5739	5.80134	4.94147	5.66369
ENSMUSG00000005802.12	Slc30a4	5.31601	5.47352	5.66984	4.94147	5.47798	5.56853
ENSMUSG00000005813.12	Metap1	5.46968	5.47352	5.5739	5.33055	5.47798	4.94147
ENSMUSG00000005823.9	Gpr108	5.39955	5.68976	5.30854	5.33055	5.32192	4.94147
ENSMUSG00000005846.12	Rsl1d1	5.39955	6.10606	5.75372	5.66401	4.94147	5.56853
ENSMUSG00000005871.15	Apc	6.72279	7.23147	6.83525	6.84656	6.68339	6.36519
ENSMUSG00000005873.6	Reep5	6.53839	6.90441	6.22572	6.39118	6.42512	5.95271
ENSMUSG00000005881.13	Ergic3	6.17706	6.14221	6.17826	6.02001	5.5967	5.45479
ENSMUSG00000005882.18	Uqcc1	5.53122	5.62581	5.30854	5.33055	5.69596	4.94147
ENSMUSG00000005883.15	Spo11	5.39955	4.94147	5.20138	5.41728	4.94147	4.94147
ENSMUSG00000005886.14	Ncoa2	6.1514	6.08746	6.12844	5.95315	5.5967	6.1682
ENSMUSG00000005893.14	Nr2c2	8.7586	8.50174	9.07066	9.20856	8.7041	9.01303
ENSMUSG00000005897.14	Nr2c1	5.46968	5.68976	5.5739	5.49007	5.69596	5.3866
ENSMUSG00000005899.14	Smpd4	7.09613	7.01731	6.4729	6.61333	7.08956	7.07742
ENSMUSG00000005907.14	Pex1	8.43081	7.9781	8.57356	8.34932	8.59136	8.87128
ENSMUSG00000005917.15	Otx1	5.31601	4.94147	4.94147	5.21701	5.21088	5.66369
ENSMUSG00000005936.19	Kctd20	5.84656	6.15981	5.86405	5.80134	5.93144	5.78514
ENSMUSG00000005947.11	Itgae	4.94147	4.94147	5.20138	5.61139	4.94147	5.30539
ENSMUSG00000005949.9	Ctns	5.91653	5.3767	5.5739	5.41728	5.40676	5.19914
ENSMUSG00000005950.14	P2rx5	5.72843	5.62581	5.86405	5.33055	5.40676	5.6179
ENSMUSG00000005958.15	Ephb3	5.20668	5.74826	5.62368	5.33055	5.32192	4.94147
ENSMUSG00000005968.14	Tuft1	4.94147	4.94147	5.20138	5.33055	4.94147	5.45479
ENSMUSG00000005973.6	Rcn1	5.91653	5.51562	5.30854	5.71278	5.5967	5.66369
ENSMUSG00000005980.15	Dnase1	8.47828	8.51299	8.52313	8.61407	8.8429	8.68996
ENSMUSG00000005981.11	Trap1	5.91653	5.62581	5.5739	4.94147	5.47798	4.94147
ENSMUSG00000005982.14	Naa60	6.34065	6.21079	5.75372	6.05167	6.29339	6.09304
ENSMUSG00000005983.15	1700037C18Rik	9.74836	9.63742	9.73868	9.24386	10.1379	10.1987
ENSMUSG00000005986.16	Ankrd13d	5.31601	5.80241	5.79227	5.95315	5.78269	5.88972
ENSMUSG00000006005.18	Tpr	6.6425	7.18842	6.8077	6.93447	6.82405	6.98567
ENSMUSG00000006007.14	Pdc	5.31601	5.1597	4.94147	5.33055	4.94147	4.94147
ENSMUSG00000006010.14	Odr4	6.1514	5.87716	6.52695	5.84202	5.96482	6.03945
ENSMUSG00000006014.16	Prg4	7.79953	7.57246	7.69273	7.09397	7.59281	7.77027
ENSMUSG00000006019.15	Dhx34	4.94147	5.1597	4.94147	5.33055	5.54045	4.94147
ENSMUSG00000006021.5	Kptn	5.58663	5.1597	5.71302	5.84202	6.19554	5.66369
ENSMUSG00000006024.13	Napa	5.88229	6.21079	5.89768	5.33055	5.78269	5.74689
ENSMUSG00000006050.12	Sra1	6.17706	6.24342	6.29304	6.14076	6.22089	6.40443
ENSMUSG00000006057.15	Atp5g1	5.68442	5.55469	5.30854	5.49007	5.5967	5.45479
ENSMUSG00000006058.10	Snf8	6.57413	6.47367	6.35634	6.0823	6.52409	6.61494
ENSMUSG00000006095.12	Tbcb	5.94945	6.33558	6.20227	6.19593	6.31649	6.34502
ENSMUSG00000006127.9	Inpp5k	5.53122	5.74826	5.30854	4.94147	4.94147	5.56853
ENSMUSG00000006134.4	Crkl	5.58663	5.90062	5.45921	5.75838	4.94147	5.66369
ENSMUSG00000006154.13	Eps8l1	7.86663	7.43411	7.66391	8.10927	8.50377	8.234
ENSMUSG00000006169.20	Clint1	6.09798	6.17709	5.51955	5.49007	5.32192	6.01145
ENSMUSG00000006191.17	Cdkal1	5.39955	5.31875	5.20138	4.94147	5.5967	5.45479
ENSMUSG00000006204.7	Cdcp3	5.20668	4.94147	5.51955	5.49007	4.94147	4.94147
ENSMUSG00000006205.13	Htra1	6.46342	6.65372	6.39657	6.7188	6.79415	6.58241
ENSMUSG00000006215.12	Zbtb17	6.25034	6.24342	6.07593	6.16873	6.08717	6.5145
ENSMUSG00000006219.12	Fblim1	5.53122	5.3767	5.51955	5.33055	5.82255	5.45479
ENSMUSG00000006235.6	Epor	5.68442	5.42762	5.79227	5.61139	5.47798	5.19914
ENSMUSG00000006241.16	Ccdc159	6.12506	5.92344	5.62368	6.05167	6.02803	5.70652
ENSMUSG00000006262.15	Mob1b	5.84656	5.82811	5.20138	5.49007	4.94147	5.45479
ENSMUSG00000006269.7	Atp6v1b1	5.39955	5.62581	5.96115	6.16873	5.93144	5.98256
ENSMUSG00000006270.7	Vax1	5.46968	4.94147	4.94147	5.21701	4.94147	5.30539
ENSMUSG00000006273.14	Atp6v1b2	7.36698	7.62622	7.14768	6.97624	6.76352	6.42354
ENSMUSG00000006276.10	Eps15l1	5.80918	6.02936	5.66984	5.80134	5.5967	5.66369
ENSMUSG00000006281.8	Tep1	6.40374	6.30574	6.49121	6.53742	6.63263	6.36519
ENSMUSG00000006288.8	Ttc5	5.58663	5.47352	4.94147	5.49007	5.32192	5.30539
ENSMUSG00000006299.13	Aamp	4.94147	6.30574	5.5739	5.49007	5.86048	5.56853
ENSMUSG00000006301.17	Tmbim1	7.64709	7.01731	7.68558	7.75985	7.26868	7.61622
ENSMUSG00000006304.14	Arpc2	6.1514	6.6648	6.39657	6.02001	5.69596	5.66369
ENSMUSG00000006307.16	Kmt2b	6.01179	6.2905	6.07593	5.9872	6.3391	5.95271
ENSMUSG00000006310.10	Zbtb32	6.46342	6.14221	6.67551	6.78433	7.20432	6.54895
ENSMUSG00000006315.9	Tmem147	5.31601	5.24981	5.66984	5.21701	5.64821	5.30539
ENSMUSG00000006333.14	Rps9	5.46968	6.37885	6.07593	5.33055	5.32192	5.30539
ENSMUSG00000006335.16	Tfpt	5.88229	5.74826	4.94147	5.21701	5.47798	4.94147
ENSMUSG00000006356.10	Crip2	5.58663	5.77582	5.45921	5.49007	5.69596	5.56853
ENSMUSG00000006360.11	Crip1	4.94147	4.94147	5.30854	5.49007	4.94147	5.30539
ENSMUSG00000006362.16	Cbfa2t3	5.88229	5.68976	5.62368	5.49007	5.74062	5.56853
ENSMUSG00000006369.14	Fbln1	5.31601	5.3767	5.30854	4.94147	5.47798	4.94147
ENSMUSG00000006373.10	Pgrmc1	6.73823	7.00897	6.07593	6.02001	6.16954	5.95271
ENSMUSG00000006386.15	Tek	6.17706	5.82811	6.64407	6.90584	6.22089	6.69257
ENSMUSG00000006389.13	Mpl	5.58663	5.1597	5.20138	4.94147	4.94147	4.94147
ENSMUSG00000006392.16	Med8	5.31601	5.74826	4.94147	5.33055	4.94147	4.94147
ENSMUSG00000006395.16	Hyi	7.18552	7.63672	7.41727	6.92024	7.88838	7.60879
ENSMUSG00000006403.13	Adamts4	6.38311	6.3502	5.99124	5.84202	5.82255	6.30353
ENSMUSG00000006411.12	Nectin4	5.63737	4.94147	5.30854	4.94147	5.21088	4.94147
ENSMUSG00000006412.10	Pfdn2	6.5564	6.82957	6.91442	7.33344	6.82405	7.04377
ENSMUSG00000006418.17	Rnf114	7.07279	6.68666	7.03631	7.08141	7.25816	6.93721
ENSMUSG00000006423.15	C330007P06Rik	5.46968	5.82811	5.86405	5.71278	5.32192	5.56853
ENSMUSG00000006435.16	Neurl1a	6.96225	7.12876	7.30832	6.90584	7.06535	6.59878
ENSMUSG00000006456.10	Rbm14	5.58663	5.55469	4.94147	5.49007	4.94147	4.94147
ENSMUSG00000006457.4	Actn3	5.46968	5.51562	4.94147	5.33055	5.78269	5.45479
ENSMUSG00000006463.13	Zdhhc24	5.53122	5.42762	5.45921	5.55392	5.5967	5.6179
ENSMUSG00000006464.9	Bbs1	5.68442	5.68976	5.45921	5.49007	5.32192	5.56853
ENSMUSG00000006469.13	Slc34a3	5.31601	4.94147	5.20138	4.94147	4.94147	5.19914
ENSMUSG00000006471.18	Ndor1	7.09613	7.25247	7.71396	7.24724	7.77037	7.62361
ENSMUSG00000006476.19	Nsmf	6.67526	7.78537	6.92715	6.47705	6.66671	6.53185
ENSMUSG00000006494.11	Pdk1	5.63737	5.74826	5.51955	4.94147	6.05807	5.3866
ENSMUSG00000006498.16	Ptbp1	5.91653	5.65856	6.07593	6.70185	6.14285	5.95271
ENSMUSG00000006517.5	Mvd	4.94147	5.24981	5.30854	5.21701	5.32192	5.3866
ENSMUSG00000006522.17	Itih3	5.39955	6.04913	5.45921	4.94147	5.5967	5.30539
ENSMUSG00000006526.13	Stimate	5.31601	5.47352	5.5739	5.55392	4.94147	5.56853
ENSMUSG00000006527.16	Sfmbt1	6.01179	5.80241	5.79227	6.0823	5.32192	5.82156
ENSMUSG00000006542.13	Prkag3	4.94147	5.3767	5.20138	5.21701	4.94147	4.94147
ENSMUSG00000006567.11	Atp7b	5.46968	4.94147	5.30854	5.61139	5.21088	5.56853
ENSMUSG00000006575.14	Rundc3a	6.86913	7.40961	7.07073	6.61333	7.34003	6.7796
ENSMUSG00000006576.16	Slc4a3	5.94945	6.37885	5.75372	6.02001	5.93144	5.82156
ENSMUSG00000006586.15	Runx1t1	5.58663	5.47352	5.66984	5.55392	5.32192	5.74689
ENSMUSG00000006599.13	Gtf2h1	5.88229	6.14221	5.20138	5.55392	5.54045	5.70652
ENSMUSG00000006638.15	Abhd1	8.4569	8.24555	8.6941	8.33419	8.8929	8.74747
ENSMUSG00000006641.12	Slc5a6	7.58427	7.50504	7.68558	7.91845	7.88838	7.85384
ENSMUSG00000006649.17	Nphs1	5.88229	5.71961	5.86405	5.80134	6.52409	5.88972
ENSMUSG00000006651.8	Aplp1	8.1556	8.55985	7.873	7.79007	8.21887	7.60132
ENSMUSG00000006673.14	Qrich1	7.3384	7.29352	7.30832	7.4627	7.61731	7.08844
ENSMUSG00000006675.10	P4htm	5.76989	6.04913	6.02035	6.34562	6.22089	5.98256
ENSMUSG00000006676.16	Usp19	5.68442	6.22723	5.71302	6.29805	5.96482	5.82156
ENSMUSG00000006678.6	Pola1	5.58663	5.3767	4.94147	5.49007	4.94147	4.94147
ENSMUSG00000006699.17	Cdc42	6.85524	6.68666	6.37664	5.95315	6.19554	6.26036
ENSMUSG00000006705.13	Pknox1	5.91653	5.55469	5.5739	5.61139	5.21088	5.19914
ENSMUSG00000006711.15	D130043K22Rik	5.68442	5.82811	5.66984	5.33055	5.5967	5.56853
ENSMUSG00000006715.11	Gmnn	5.20668	4.94147	5.20138	5.21701	5.32192	4.94147
ENSMUSG00000006717.7	Acot13	5.31601	6.04913	5.5739	5.33055	5.32192	5.19914
ENSMUSG00000006728.12	Cdk4	9.78803	9.65014	9.76714	9.21952	9.86252	10.0433
ENSMUSG00000006731.10	B4galnt1	5.91653	7.00057	6.20227	6.53742	6.52409	6.28217
ENSMUSG00000006732.14	Mettl1	5.31601	5.59129	4.94147	5.61139	5.32192	5.56853
ENSMUSG00000006736.9	Tspan31	5.91653	6.14221	6.15366	6.14076	6.36125	5.88972
ENSMUSG00000006740.14	Kif5b	6.59159	7.22439	6.04856	6.63156	6.22089	6.86088
ENSMUSG00000006763.14	Saal1	4.94147	5.47352	5.45921	5.21701	5.54045	4.94147
ENSMUSG00000006777.7	Krt23	5.20668	5.51562	5.39044	4.94147	5.47798	5.88972
ENSMUSG00000006782.16	Cnp	9.42846	9.42577	9.67649	9.62759	9.56543	9.60126
ENSMUSG00000006784.14	Ttc25	5.46968	5.47352	5.30854	5.21701	5.21088	4.94147
ENSMUSG00000006800.14	Sulf2	6.85524	6.94022	6.61178	6.49753	6.54289	6.97373
ENSMUSG00000006818.5	Sod2	6.29646	6.3929	5.96115	5.71278	5.69596	6.01145
ENSMUSG00000006850.8	Tmco6	6.22649	6.08746	6.31456	6.02001	6.19554	6.30353
ENSMUSG00000006906.10	Stambp	5.72843	5.68976	5.30854	5.80134	4.94147	5.19914
ENSMUSG00000006920.14	Ezh1	6.20208	6.49935	6.52695	6.16873	6.74791	6.5145
ENSMUSG00000006930.15	Hap1	6.5564	7.21012	6.39657	6.51765	6.5614	6.53185
ENSMUSG00000006931.15	P3h4	5.46968	5.85301	5.96115	5.41728	5.21088	5.30539
ENSMUSG00000006932.17	Ctnnb1	6.79812	7.25247	6.64407	6.49753	6.83873	6.30353
ENSMUSG00000006941.5	Eif1b	5.46968	6.08746	5.71302	5.91772	5.82255	5.95271
ENSMUSG00000006958.14	Chrd	6.01179	6.57313	6.8488	7.14306	7.25816	6.80728
ENSMUSG00000006998.16	Psmd2	6.44387	6.63125	6.22572	6.19593	6.02803	6.1682
ENSMUSG00000007021.5	Syngr3	5.46968	6.30574	5.89768	5.33055	5.86048	6.53185
ENSMUSG00000007029.16	Vars	6.01179	5.55469	5.66984	6.16873	5.86048	5.56853
ENSMUSG00000007030.8	Vwa7	5.20668	5.3767	5.30854	5.33055	5.89671	5.56853
ENSMUSG00000007033.4	Hspa1l	8.30229	8.47897	8.31511	8.40829	8.86645	8.70712
ENSMUSG00000007034.15	Slc44a4	4.94147	4.94147	4.94147	5.41728	5.32192	5.45479
ENSMUSG00000007035.15	Msh5	4.94147	5.24981	4.94147	5.55392	4.94147	5.19914
ENSMUSG00000007036.15	Abhd16a	5.31601	5.90062	5.51955	5.41728	5.47798	5.51463
ENSMUSG00000007038.5	Neu1	5.84656	5.42762	5.45921	5.41728	5.74062	5.95271
ENSMUSG00000007039.12	Ddah2	5.31601	5.3767	5.30854	4.94147	4.94147	4.94147
ENSMUSG00000007050.17	Lsm2	5.88229	5.98849	6.10254	6.22242	5.74062	5.78514
ENSMUSG00000007080.14	Pole	5.39955	5.24981	5.39044	5.21701	5.32192	4.94147
ENSMUSG00000007097.14	Atp1a2	8.9416	9.54506	8.92931	9.11485	9.46131	8.84054
ENSMUSG00000007107.6	Atp1a4	5.80918	5.47352	5.20138	6.02001	5.21088	5.19914
ENSMUSG00000007122.11	Casq1	5.98116	6.06849	6.5953	6.45619	6.24562	6.54895
ENSMUSG00000007207.10	Stx1a	5.63737	6.47367	5.66984	5.75838	6.02803	6.03945
ENSMUSG00000007209.4	Ceacam9	4.94147	4.94147	5.20138	4.94147	5.32192	5.19914
ENSMUSG00000007216.6	Zfp775	5.58663	5.47352	5.30854	5.49007	5.47798	5.30539
ENSMUSG00000007279.14	Scube2	5.46968	5.1597	4.94147	5.21701	5.21088	4.94147
ENSMUSG00000007338.10	Mrpl49	7.40417	6.8199	7.10426	6.63156	7.26868	7.24358
ENSMUSG00000007379.15	Dennd2c	5.46968	4.94147	5.5739	5.95315	4.94147	4.94147
ENSMUSG00000007411.16	Mark3	5.94945	5.85301	5.96115	5.71278	6.11541	5.78514
ENSMUSG00000007415.15	Gatad1	6.65899	7.36565	7.2	7.28022	7.33007	7.20396
ENSMUSG00000007440.10	Pcdha11	5.53122	5.24981	4.94147	5.41728	4.94147	4.94147
ENSMUSG00000007458.14	M6pr	7.24879	7.33334	7.34563	7.09397	7.53388	7.35581
ENSMUSG00000007476.18	Lrrc8a	4.94147	5.24981	5.30854	5.41728	5.47798	5.19914
ENSMUSG00000007564.15	Ppp2r1a	6.53839	6.54906	6.17826	5.80134	6.24562	6.06662
ENSMUSG00000007570.16	Fance	5.20668	5.31875	5.30854	5.21701	5.40676	5.45479
ENSMUSG00000007589.9	Tinf2	9.17854	8.90918	9.16191	8.87937	9.18251	9.37607
ENSMUSG00000007594.10	Hapln4	5.58663	5.77582	5.62368	6.02001	5.82255	5.82156
ENSMUSG00000007603.9	Dus3l	5.46968	5.96734	5.75372	5.61139	5.5967	5.66369
ENSMUSG00000007610.15	Gtpbp3	5.84656	6.22723	5.99124	6.11197	6.71608	6.47898
ENSMUSG00000007613.15	Tgfbr1	5.68442	5.68976	6.12844	5.95315	5.47798	5.56853
ENSMUSG00000007617.18	Homer1	6.40374	6.8199	6.15366	5.9872	5.96482	6.19203
ENSMUSG00000007646.13	Rad51c	5.53122	4.94147	5.51955	5.21701	4.94147	5.45479
ENSMUSG00000007653.12	Gabrb2	6.09798	5.90062	5.62368	6.02001	5.74062	5.30539
ENSMUSG00000007656.13	Arpp19	6.12506	6.49935	5.82898	5.33055	5.78269	6.11874
ENSMUSG00000007659.18	Bcl2l1	5.76989	5.74826	5.71302	5.55392	5.64821	5.82156
ENSMUSG00000007670.10	Khsrp	5.76989	6.47367	6.07593	5.80134	5.99698	5.95271
ENSMUSG00000007682.6	Dio2	5.88229	5.80241	6.02035	5.71278	6.05807	5.95271
ENSMUSG00000007721.6	Ccdc124	5.76989	6.25935	6.02035	5.95315	5.54045	6.11874
ENSMUSG00000007739.10	Cct4	5.84656	6.06849	5.66984	5.71278	5.32192	5.56853
ENSMUSG00000007783.10	Cpt1c	5.80918	5.87716	5.75372	5.84202	5.47798	5.78514
ENSMUSG00000007805.4	Twist2	5.88229	5.92344	6.02035	5.84202	5.93144	5.19914
ENSMUSG00000007812.16	Zfp655	5.31601	5.3767	4.94147	4.94147	5.32192	5.45479
ENSMUSG00000007815.13	Rhoa	6.29646	6.44739	5.20138	5.88074	5.47798	5.3866
ENSMUSG00000007817.15	Zmiz1	6.34065	6.6648	6.22572	6.22242	6.14285	6.30353
ENSMUSG00000007827.10	Ankrd26	5.63737	5.55469	5.5739	5.33055	4.94147	4.94147
ENSMUSG00000007833.15	Aldh16a1	6.81265	6.74996	7.01284	7.17871	7.15961	7.0663
ENSMUSG00000007836.6	Hnrnpa0	6.09798	6.47367	6.17826	6.22242	5.78269	6.01145
ENSMUSG00000007837.11	Prrg2	7.11905	6.59672	7.3548	7.01669	6.8958	7.05508
ENSMUSG00000007850.16	Hnrnph1	7.03699	7.45816	6.92715	6.93447	6.77893	6.8209
ENSMUSG00000007867.9	Ift43	4.94147	5.3767	5.30854	5.21701	5.32192	5.45479
ENSMUSG00000007872.3	Id3	4.94147	5.55469	4.94147	5.33055	4.94147	5.3866
ENSMUSG00000007880.16	Arid1a	6.65899	7.15145	7.11525	6.94855	6.88178	6.98567
ENSMUSG00000007888.15	Crlf1	5.72843	5.74826	5.39044	5.66401	5.21088	5.19914
ENSMUSG00000007891.16	Ctsd	5.46968	6.24342	5.45921	5.21701	5.32192	5.3866
ENSMUSG00000007892.8	Rplp1	6.12506	7.29352	6.54442	6.47705	6.26978	6.42354
ENSMUSG00000007908.14	Hmgcll1	4.94147	5.42762	4.94147	5.33055	5.32192	4.94147
ENSMUSG00000007944.8	Ttc9b	10.7885	10.0492	10.4165	10.3906	10.6123	10.147
ENSMUSG00000007946.11	Phox2a	6.50152	6.36462	5.96115	5.91772	6.26978	6.26036
ENSMUSG00000007950.9	Abhd8	6.60881	7.01731	6.57858	6.29805	6.69984	6.5658
ENSMUSG00000007987.12	Ift22	5.76989	5.55469	5.45921	4.94147	5.32192	4.94147
ENSMUSG00000007989.7	Fzd3	6.04141	6.33558	6.31456	6.19593	5.40676	5.66369
ENSMUSG00000008028.15	1700008O03Rik	8.7233	8.17265	8.68002	8.40347	8.81551	8.96542
ENSMUSG00000008035.12	Mid1ip1	5.91653	6.52447	5.75372	5.91772	6.16954	5.78514
ENSMUSG00000008036.11	Ap2s1	5.58663	6.49935	6.10254	6.14076	5.93144	5.30539
ENSMUSG00000008090.14	Fgfrl1	5.58663	5.3767	5.30854	5.66401	5.5967	5.56853
ENSMUSG00000008129.14	4930432K21Rik	5.46968	5.71961	6.12844	6.11197	6.05807	6.21532
ENSMUSG00000008136.14	Fhl2	4.94147	5.3767	5.39044	5.55392	5.47798	5.30539
ENSMUSG00000008140.18	Emc10	5.98116	6.14221	5.82898	5.88074	5.32192	6.11874
ENSMUSG00000008153.12	Clstn3	6.38311	6.97506	6.39657	6.41328	6.36125	6.11874
ENSMUSG00000008167.14	Fbxw9	5.68442	5.55469	5.5739	6.02001	5.5967	5.70652
ENSMUSG00000008193.13	Spib	5.20668	4.94147	5.20138	4.94147	5.21088	4.94147
ENSMUSG00000008200.15	Fnbp4	5.91653	6.08746	5.99124	5.66401	5.47798	5.82156
ENSMUSG00000008206.16	Cers4	5.46968	6.33558	6.02035	6.02001	6.11541	6.03945
ENSMUSG00000008226.14	Scrn3	5.31601	5.80241	5.86405	5.88074	5.32192	5.30539
ENSMUSG00000008301.11	Phax	7.5435	7.40961	7.58139	7.48153	7.38877	7.30087
ENSMUSG00000008305.18	Tle1	5.58663	6.19408	6.22572	5.71278	5.5967	5.88972
ENSMUSG00000008307.11	1700109H08Rik	6.25034	6.3929	6.43539	6.87655	6.46575	6.59878
ENSMUSG00000008318.10	Relt	5.31601	5.24981	5.30854	4.94147	4.94147	5.30539
ENSMUSG00000008333.12	Snrpb2	5.53122	5.3767	5.51955	5.61139	4.94147	5.56853
ENSMUSG00000008348.9	Ubc	4.94147	6.14221	5.45921	5.91772	5.32192	5.56853
ENSMUSG00000008373.16	Prpf31	6.17706	6.94022	6.67551	6.70185	6.64979	7.09938
ENSMUSG00000008393.9	Carhsp1	6.46342	6.68666	6.22572	6.43494	6.68339	6.80728
ENSMUSG00000008398.16	Elk3	6.50152	6.48658	6.22572	6.22242	6.44562	6.5145
ENSMUSG00000008429.8	Herpud2	5.91653	5.90062	6.04856	5.71278	5.99698	5.74689
ENSMUSG00000008435.15	Rdh13	5.63737	5.24981	4.94147	4.94147	5.32192	5.19914
ENSMUSG00000008438.3	Adam21	6.36209	5.85301	5.93	6.3221	6.11541	6.14378
ENSMUSG00000008450.8	Nutf2	5.31601	5.24981	5.20138	4.94147	4.94147	4.94147
ENSMUSG00000008475.13	Arpc5	5.91653	6.61985	6.07593	5.71278	5.5967	5.45479
ENSMUSG00000008489.18	Elavl2	5.68442	5.98849	5.30854	5.41728	5.78269	5.66369
ENSMUSG00000008496.19	Pou2f2	5.94945	5.92344	5.66984	5.66401	6.24562	5.82156
ENSMUSG00000008575.17	Nfib	6.34065	7.00057	6.61178	6.51765	6.42512	6.34502
ENSMUSG00000008604.11	Ubqln4	5.84656	6.48658	5.86405	6.24825	5.93144	5.98256
ENSMUSG00000008658.16	Rbfox1	6.29646	6.82957	6.15366	5.9872	5.78269	6.11874
ENSMUSG00000008668.15	Rps18	7.27933	7.39094	7.16886	6.97624	7.25816	7.29149
ENSMUSG00000008682.13	Rpl10	5.84656	6.33558	5.30854	5.33055	5.47798	5.30539
ENSMUSG00000008683.16	Rps15a	5.53122	6.33558	5.75372	5.49007	5.32192	5.95271
ENSMUSG00000008690.15	Ncaph2	8.88529	8.65171	9.01578	8.79385	8.99099	8.85906
ENSMUSG00000008730.17	Hipk1	6.20208	6.42048	5.99124	5.88074	6.19554	5.95271
ENSMUSG00000008734.9	Gprc5b	6.40374	6.82957	5.99124	5.71278	6.16954	6.4608
ENSMUSG00000008763.16	Man1a2	6.38311	6.36462	5.93	5.49007	6.11541	5.66369
ENSMUSG00000008845.9	Cd163	5.98116	6.00915	5.71302	6.05167	5.74062	5.78514
ENSMUSG00000008855.17	Hdac5	6.70716	6.95776	6.4729	6.84656	6.82405	6.83437
ENSMUSG00000008859.8	Rala	5.46968	5.3767	5.51955	5.55392	4.94147	5.56853
ENSMUSG00000008892.12	Vdac3	6.12506	6.10606	6.15366	5.80134	5.69596	5.3866
ENSMUSG00000008958.14	Vps72	5.58663	5.80241	5.62368	5.49007	5.47798	5.82156
ENSMUSG00000008976.16	Gabpa	8.29264	8.46744	8.92037	8.6632	9.27323	8.82492
ENSMUSG00000008999.7	Bmp7	4.94147	5.68976	5.66984	5.84202	5.78269	5.70652
ENSMUSG00000009013.5	Dynll1	6.57413	6.94022	6.49121	6.752	6.82405	6.79352
ENSMUSG00000009030.14	Pdcl	5.53122	5.55469	5.30854	5.80134	5.78269	5.56853
ENSMUSG00000009035.15	Tmem184b	5.98116	6.15981	5.30854	5.95315	5.47798	5.45479
ENSMUSG00000009073.16	Nf2	6.44387	6.94022	7.00094	7.06872	6.57962	6.5145
ENSMUSG00000009075.2	Cabp7	7.81321	8.20435	8.46262	7.68129	8.06332	8.1097
ENSMUSG00000009076.10	Zmat5	10.7593	10.3237	11.0614	10.8609	9.45247	10.0778
ENSMUSG00000009079.16	Ewsr1	6.76854	7.08216	6.5953	6.61333	6.64979	6.6466
ENSMUSG00000009090.17	Ap1b1	6.04141	6.30574	6.12844	5.49007	5.69596	5.51463
ENSMUSG00000009092.5	Derl3	4.94147	5.51562	5.93	4.94147	5.74062	5.6179
ENSMUSG00000009097.10	Tbx1	5.31601	5.3767	5.20138	4.94147	5.5967	5.66369
ENSMUSG00000009108.15	Gnat2	5.72843	5.42762	5.39044	5.80134	5.40676	5.70652
ENSMUSG00000009112.4	Bcl2l13	5.94945	5.90062	5.89768	5.61139	5.78269	5.66369
ENSMUSG00000009114.17	2610028H24Rik	6.34065	6.21079	6.02035	5.84202	6.59756	6.21532
ENSMUSG00000009207.15	Lnpk	5.91653	5.98849	5.45921	5.88074	5.47798	5.66369
ENSMUSG00000009210.10	Prr29	5.39955	4.94147	5.20138	4.94147	5.21088	5.19914
ENSMUSG00000009216.7	Fam163b	6.1514	5.85301	5.86405	5.80134	6.22089	5.85635
ENSMUSG00000009246.14	Trpm5	6.40374	6.25935	6.31456	6.3221	6.80919	6.76551
ENSMUSG00000009281.6	Rarres2	9.11474	8.90067	9.22612	8.63885	9.13628	9.12427
ENSMUSG00000009291.13	Pttg1ip	5.39955	5.94567	5.30854	4.94147	5.93144	5.66369
ENSMUSG00000009292.18	Trpm2	5.80918	6.02936	5.45921	5.95315	5.78269	5.56853
ENSMUSG00000009293.17	Ube2g2	5.31601	5.42762	5.45921	5.55392	5.32192	4.94147
ENSMUSG00000009350.13	Mpo	6.01179	5.51562	5.79227	5.41728	5.64821	5.30539
ENSMUSG00000009356.12	Lpo	5.84656	5.1597	5.45921	5.95315	5.64821	5.19914
ENSMUSG00000009376.15	Met	5.46968	5.24981	5.20138	5.61139	4.94147	4.94147
ENSMUSG00000009378.4	Slc16a12	5.31601	5.24981	5.20138	5.75838	5.40676	5.19914
ENSMUSG00000009394.13	Syn2	7.40417	7.75209	7.58139	7.23606	6.77893	6.97373
ENSMUSG00000009406.13	Elk1	5.58663	6.17709	5.82898	5.33055	5.54045	5.19914
ENSMUSG00000009418.16	Nav1	6.70716	6.58499	6.91442	7.04297	6.79415	7.12097
ENSMUSG00000009470.17	Tnpo1	6.29646	6.1243	5.39044	5.91772	5.54045	4.94147
ENSMUSG00000009471.4	Myod1	5.58663	4.94147	5.96115	4.94147	5.21088	4.94147
ENSMUSG00000009487.10	Otog	5.94945	5.24981	5.20138	5.33055	5.21088	5.30539
ENSMUSG00000009535.13	Rnmt	5.58663	5.80241	5.30854	5.33055	5.47798	5.45479
ENSMUSG00000009545.14	Kcnq1	5.72843	5.51562	6.12844	6.16873	5.89671	6.32448
ENSMUSG00000009549.14	Srp14	6.12506	6.19408	5.51955	5.91772	5.93144	5.82156
ENSMUSG00000009551.2	6330409D20Rik	5.76989	5.71961	5.71302	5.49007	6.05807	5.85635
ENSMUSG00000009555.16	Cdk9	5.68442	6.24342	5.66984	5.61139	5.47798	5.78514
ENSMUSG00000009563.16	Tor2a	5.20668	5.42762	5.30854	5.33055	5.21088	5.3866
ENSMUSG00000009566.12	Fpgs	5.46968	5.42762	5.30854	4.94147	5.64821	5.56853
ENSMUSG00000009569.14	Mrtfb	6.12506	6.86755	5.89768	6.0823	5.47798	5.74689
ENSMUSG00000009575.14	Cbx5	7.04903	6.95776	6.43539	6.97624	6.16954	6.23808
ENSMUSG00000009580.15	Odam	5.20668	4.94147	5.20138	4.94147	4.94147	5.19914
ENSMUSG00000009585.18	Apobec3	6.6425	6.76019	6.64407	6.3221	6.79415	6.89962
ENSMUSG00000009588.9	St6galnac1	5.20668	4.94147	4.94147	5.21701	4.94147	5.19914
ENSMUSG00000009596.9	Taf7l	5.84656	5.82811	6.07593	6.34562	5.96482	5.95271
ENSMUSG00000009614.16	Sardh	5.46968	5.65856	4.94147	5.21701	5.5967	4.94147
ENSMUSG00000009621.18	Vav2	5.91653	5.47352	5.51955	4.94147	5.86048	5.82156
ENSMUSG00000009628.14	Tex15	5.39955	4.94147	5.45921	5.33055	4.94147	5.45479
ENSMUSG00000009630.10	Ppp2cb	6.76854	6.44739	6.5953	6.45619	6.44562	6.5658
ENSMUSG00000009633.3	G0s2	5.46968	5.24981	5.30854	5.55392	5.47798	5.30539
ENSMUSG00000009640.11	Dmap1	5.46968	6.00915	5.62368	4.94147	5.21088	5.45479
ENSMUSG00000009647.13	Mcu	5.63737	5.24981	5.20138	5.33055	4.94147	4.94147
ENSMUSG00000009681.10	Bcr	7.75766	7.72291	7.52617	7.22478	6.9234	6.53185
ENSMUSG00000009687.14	Fxyd5	5.31601	5.51562	4.94147	4.94147	5.32192	4.94147
ENSMUSG00000009731.4	Kcnd1	5.68442	5.47352	5.45921	5.61139	4.94147	5.56853
ENSMUSG00000009733.9	Tfcp2	5.84656	5.80241	5.30854	5.33055	5.32192	4.94147
ENSMUSG00000009739.17	Pou6f1	6.22649	6.49935	6.17826	6.0823	6.54289	6.38498
ENSMUSG00000009741.15	Ubp1	7.67745	8.03031	8.31967	8.23439	8.51235	8.74083
ENSMUSG00000009772.15	Nuak2	5.20668	5.3767	4.94147	5.21701	4.94147	4.94147
ENSMUSG00000009828.15	Cilk1	5.80918	5.55469	5.30854	5.21701	5.5967	5.56853
ENSMUSG00000009863.14	Sdhb	5.53122	6.02936	5.66984	5.33055	5.86048	5.30539
ENSMUSG00000009894.15	Snap47	6.27365	7.10567	6.57858	6.51765	6.50497	6.4608
ENSMUSG00000009905.5	Kdsr	5.58663	5.55469	4.94147	5.49007	5.32192	5.45479
ENSMUSG00000009907.17	Vps4b	5.58663	6.00915	5.66984	5.71278	5.32192	5.30539
ENSMUSG00000009927.9	Rps25	7.899	8.29541	8.38644	8.0485	8.42414	8.64079
ENSMUSG00000009995.17	Taz	5.31601	5.3767	5.75372	5.71278	4.94147	5.74689
ENSMUSG00000010021.13	Kif19a	6.01179	5.94567	6.24865	5.9872	5.82255	6.14378
ENSMUSG00000010025.19	Aldh3a2	5.53122	5.65856	5.30854	5.80134	5.54045	5.30539
ENSMUSG00000010044.12	Zmynd10	5.31601	5.47352	4.94147	5.61139	4.94147	5.19914
ENSMUSG00000010045.2	Tmem115	5.39955	5.85301	5.5739	5.21701	4.94147	4.94147
ENSMUSG00000010051.15	Hyal1	5.31601	5.31875	5.30854	5.33055	5.82255	5.30539
ENSMUSG00000010054.4	Tusc2	5.94945	6.06849	5.75372	5.80134	5.21088	5.82156
ENSMUSG00000010064.15	Slc38a3	5.68442	6.1243	5.62368	5.49007	5.69596	5.30539
ENSMUSG00000010066.15	Cacna2d2	6.04141	6.17709	5.71302	5.49007	5.47798	5.6179
ENSMUSG00000010067.13	Rassf1	6.25034	5.55469	6.10254	6.05167	6.22089	6.54895
ENSMUSG00000010080.15	Epn3	5.63737	5.24981	5.39044	5.41728	5.5967	5.45479
ENSMUSG00000010086.17	Rnf112	6.5564	7.33334	6.61178	6.51765	5.93144	6.30353
ENSMUSG00000010095.13	Slc3a2	5.58663	5.98849	6.02035	5.49007	6.19554	6.30353
ENSMUSG00000010097.15	Nxf1	5.88229	6.02936	5.39044	5.55392	5.47798	6.06662
ENSMUSG00000010110.17	Stx5a	6.50152	6.63125	6.50922	6.11197	6.3391	6.47898
ENSMUSG00000010122.14	Slc47a1	5.63737	4.94147	5.45921	5.49007	5.47798	4.94147
ENSMUSG00000010136.14	Pifo	5.31601	5.42762	4.94147	5.49007	4.94147	4.94147
ENSMUSG00000010154.7	Spire2	5.46968	4.94147	5.5739	5.33055	5.54045	5.74689
ENSMUSG00000010175.13	Prox1	6.01179	6.30574	6.75071	5.9872	6.08717	6.21532
ENSMUSG00000010205.11	Raver1	5.20668	5.3767	5.20138	5.21701	4.94147	5.30539
ENSMUSG00000010277.7	2610507B11Rik	6.38311	6.88611	6.61178	5.9872	6.08717	6.30353
ENSMUSG00000010290.7	AI597479	6.09798	5.85301	5.75372	4.94147	5.78269	5.74689
ENSMUSG00000010307.7	Tmem86a	5.46968	5.31875	5.51955	5.33055	4.94147	5.30539
ENSMUSG00000010342.16	Tex14	5.46968	5.42762	5.20138	5.21701	5.21088	5.3866
ENSMUSG00000010358.13	Ifi35	5.58663	4.94147	5.30854	5.33055	5.21088	5.19914
ENSMUSG00000010362.9	Rdm1	4.94147	5.3767	5.30854	4.94147	5.47798	4.94147
ENSMUSG00000010376.15	Nedd8	5.46968	6.44739	6.04856	5.21701	5.93144	6.06662
ENSMUSG00000010392.8	Gosr1	5.58663	5.87716	5.82898	5.33055	5.82255	5.74689
ENSMUSG00000010453.12	Kansl3	5.72843	6.1243	5.30854	5.66401	5.5967	5.45479
ENSMUSG00000010461.15	Eya4	5.39955	5.1597	4.94147	5.55392	4.94147	4.94147
ENSMUSG00000010476.14	Ebf3	5.31601	4.94147	5.45921	5.41728	4.94147	4.94147
ENSMUSG00000010492.10	Uckl1os	8.52421	8.54623	8.61118	8.58036	9.15277	9.12427
ENSMUSG00000010505.16	Myt1	5.72843	5.77582	5.20138	5.33055	4.94147	5.19914
ENSMUSG00000010517.7	Faf1	5.53122	5.80241	5.75372	5.49007	4.94147	5.51463
ENSMUSG00000010554.14	Mettl16	5.58663	5.65856	5.30854	5.80134	5.78269	5.70652
ENSMUSG00000010592.9	Dazl	5.20668	4.94147	5.20138	4.94147	4.94147	5.30539
ENSMUSG00000010607.8	Pigyl	5.76989	5.74826	5.5739	5.21701	4.94147	4.94147
ENSMUSG00000010608.15	Rbm25	7.35752	7.86746	7.82198	7.96536	7.35974	7.67425
ENSMUSG00000010609.15	Psen2	5.46968	5.42762	4.94147	5.33055	5.32192	5.30539
ENSMUSG00000010651.4	Acaa1b	5.88229	6.06849	5.62368	5.49007	4.94147	5.6179
ENSMUSG00000010660.3	Plcd1	5.53122	5.47352	5.45921	5.41728	5.54045	5.6179
ENSMUSG00000010663.5	Fads1	6.73823	7.00057	6.82155	6.36864	6.44562	6.40443
ENSMUSG00000010721.15	Lmbr1	5.76989	5.74826	5.79227	5.33055	6.16954	6.09304
ENSMUSG00000010755.17	Cars	5.39955	5.82811	5.30854	5.61139	4.94147	5.30539
ENSMUSG00000010803.13	Gabra1	6.29646	6.47367	5.82898	5.84202	5.89671	6.01145
ENSMUSG00000010825.17	Grid2ip	6.53839	6.15981	6.39657	6.27344	6.46575	6.28217
ENSMUSG00000010830.8	Kdelr3	5.46968	5.51562	4.94147	5.21701	5.40676	5.56853
ENSMUSG00000010841.13	Cfap97d1	4.94147	5.24981	5.39044	5.66401	4.94147	5.30539
ENSMUSG00000010911.12	Apip	4.94147	5.47352	4.94147	4.94147	5.32192	5.19914
ENSMUSG00000010914.10	Pdhx	5.39955	5.85301	5.51955	5.49007	5.69596	4.94147
ENSMUSG00000010936.11	Vac14	5.46968	5.55469	5.45921	5.88074	5.78269	5.56853
ENSMUSG00000011096.17	Akt1s1	6.27365	5.96734	5.5739	5.33055	5.99698	5.51463
ENSMUSG00000011114.18	Tbrg1	6.42399	6.3502	6.20227	6.43494	6.38295	6.88684
ENSMUSG00000011148.14	Adssl1	5.31601	5.51562	5.20138	4.94147	5.21088	5.19914
ENSMUSG00000011158.8	Brf1	5.98116	6.33558	6.41615	6.3221	6.42512	6.32448
ENSMUSG00000011171.11	Vipr2	5.20668	5.24981	5.20138	5.33055	4.94147	4.94147
ENSMUSG00000011179.8	Odc1	5.76989	6.06849	5.39044	5.71278	5.32192	5.56853
ENSMUSG00000011254.16	Thg1l	5.39955	5.24981	5.45921	5.55392	5.40676	5.30539
ENSMUSG00000011256.16	Adam19	5.98116	5.62581	5.62368	5.49007	5.89671	5.45479
ENSMUSG00000011257.19	Pabpc4	6.04141	5.90062	6.12844	4.94147	5.21088	4.94147
ENSMUSG00000011267.8	Zfp296	5.94945	5.47352	5.75372	6.0823	6.38295	6.09304
ENSMUSG00000011305.11	Plin5	6.59159	5.87716	6.50922	6.47705	6.48553	6.23808
ENSMUSG00000011306.7	Sugp1	6.04141	6.14221	5.96115	4.94147	5.5967	5.82156
ENSMUSG00000011382.8	Dhdh	5.46968	5.77582	5.30854	4.94147	4.94147	5.19914
ENSMUSG00000011427.16	Zfp790	5.46968	5.24981	5.45921	4.94147	5.32192	5.30539
ENSMUSG00000011486.14	Slc25a41	5.31601	5.24981	4.94147	4.94147	5.21088	4.94147
ENSMUSG00000011589.9	Fsd1	5.20668	5.62581	4.94147	4.94147	5.32192	5.30539
ENSMUSG00000011658.16	Fuz	11.2022	11.015	11.3756	11.0678	11.701	11.4819
ENSMUSG00000011751.16	Sptbn4	6.72279	7.33987	6.49121	6.63156	6.88178	6.88684
ENSMUSG00000011752.7	Pgam1	5.58663	6.32077	5.79227	6.16873	6.14285	6.1682
ENSMUSG00000011831.16	Evi5	5.53122	5.74826	6.15366	5.80134	5.21088	5.85635
ENSMUSG00000011832.16	Evi5l	8.12325	7.89378	8.42504	8.54145	9.07992	8.70028
ENSMUSG00000011837.4	Snapc2	5.31601	5.42762	5.39044	5.33055	5.32192	4.94147
ENSMUSG00000011877.13	Git1	7.08451	7.57794	6.49121	6.7188	6.61522	6.66212
ENSMUSG00000011884.13	Gltp	5.39955	5.55469	5.30854	5.49007	5.32192	4.94147
ENSMUSG00000011958.17	Bnip2	6.07012	5.55469	5.5739	5.33055	5.78269	5.45479
ENSMUSG00000011960.12	Ccnt1	6.22649	6.14221	6.04856	6.29805	6.5614	6.73686
ENSMUSG00000012017.4	Scarf2	5.58663	5.1597	5.82898	5.21701	5.89671	5.70652
ENSMUSG00000012076.8	Brms1l	5.46968	6.06849	5.86405	5.55392	5.64821	5.82156
ENSMUSG00000012114.17	Med15	6.04141	6.15981	5.75372	5.61139	5.47798	5.82156
ENSMUSG00000012117.13	Dhdds	5.31601	6.14221	5.5739	5.49007	5.5967	5.30539
ENSMUSG00000012126.16	Ubxn11	9.66927	9.83308	10.2688	9.47842	10.2869	10.1408
ENSMUSG00000012187.13	Mogat1	5.72843	5.59129	5.79227	5.95315	5.40676	5.66369
ENSMUSG00000012282.2	Wnt8a	4.94147	5.24981	4.94147	5.66401	4.94147	5.19914
ENSMUSG00000012296.16	Tjap1	5.72843	5.65856	5.75372	5.71278	5.78269	5.6179
ENSMUSG00000012396.12	Nanog	5.31601	4.94147	5.20138	4.94147	4.94147	5.19914
ENSMUSG00000012405.16	Rpl15	7.85347	7.54477	8.027	7.68935	8.15979	8.2808
ENSMUSG00000012422.14	Tmem167	6.12506	5.82811	5.96115	5.71278	5.54045	6.03945
ENSMUSG00000012429.9	Mplkip	4.94147	5.47352	5.30854	6.02001	5.5967	5.70652
ENSMUSG00000012483.4	Rpa3	5.20668	4.94147	4.94147	4.94147	5.32192	5.45479
ENSMUSG00000012535.14	Tnpo3	6.79812	6.30574	6.35634	6.66722	6.02803	6.53185
ENSMUSG00000012609.19	Ttll5	6.70716	6.68666	6.57858	6.47705	6.74791	6.66212
ENSMUSG00000012640.16	Zfp715	5.58663	5.80241	5.51955	4.94147	5.47798	4.94147
ENSMUSG00000012777.14	Acp4	8.23337	8.04988	8.17588	7.74449	8.203	8.45801
ENSMUSG00000012819.15	Cdh23	5.80918	5.62581	5.75372	5.88074	5.99698	5.3866
ENSMUSG00000012848.15	Rps5	5.91653	6.59672	6.02035	5.88074	5.5967	5.56853
ENSMUSG00000012889.8	Podnl1	5.80918	5.1597	5.89768	5.33055	5.47798	5.66369
ENSMUSG00000013033.16	Adgrl1	7.11905	7.59422	6.82155	6.84656	7.30991	6.70751
ENSMUSG00000013076.17	Amotl1	5.68442	6.06849	5.62368	5.61139	5.32192	5.74689
ENSMUSG00000013089.15	Etv5	5.76989	5.68976	5.45921	4.94147	5.93144	5.45479
ENSMUSG00000013091.5	Tmem190	5.72843	5.85301	5.45921	5.88074	6.16954	5.3866
ENSMUSG00000013150.15	Gfod2	5.46968	4.94147	4.94147	5.33055	5.69596	4.94147
ENSMUSG00000013155.10	Enkd1	6.17706	6.30574	5.62368	5.66401	5.74062	6.11874
ENSMUSG00000013158.6	4933405L10Rik	5.98116	6.25935	6.54442	6.53742	7.1015	6.63087
ENSMUSG00000013160.7	Atp6v0d1	5.58663	6.02936	5.45921	5.49007	5.32192	5.66369
ENSMUSG00000013236.17	Ptprs	6.38311	7.4818	6.7937	7.00335	6.83873	6.7796
ENSMUSG00000013275.9	Slc41a1	6.01179	5.71961	5.5739	5.71278	5.69596	5.56853
ENSMUSG00000013338.16	Fer1l4	5.53122	5.1597	4.94147	5.66401	4.94147	4.94147
ENSMUSG00000013367.5	Iglon5	5.46968	6.2905	5.45921	4.94147	5.47798	5.30539
ENSMUSG00000013415.9	Igf2bp1	5.53122	4.94147	5.30854	4.94147	5.21088	4.94147
ENSMUSG00000013418.8	B4galnt2	5.46968	5.47352	5.45921	5.49007	4.94147	5.51463
ENSMUSG00000013419.7	Zfp651	6.42399	6.48658	6.5953	5.88074	6.71608	6.26036
ENSMUSG00000013465.19	Nelfb	5.63737	5.68976	5.30854	5.41728	5.74062	5.30539
ENSMUSG00000013483.14	Card14	7.55175	7.24551	7.21022	7.29103	8.02763	7.57867
ENSMUSG00000013495.15	Tmem175	9.37505	9.55185	9.66763	9.43916	10.1611	10.0844
ENSMUSG00000013523.13	Bcas1	7.60817	7.49347	6.64407	6.64953	6.71608	6.47898
ENSMUSG00000013539.14	Tango2	5.46968	5.51562	5.39044	4.94147	4.94147	5.70652
ENSMUSG00000013593.12	Ndufs2	7.319	7.21012	6.82155	6.64953	7.49903	6.9975
ENSMUSG00000013622.15	Atraid	6.07012	6.00915	5.71302	5.88074	5.40676	5.85635
ENSMUSG00000013629.16	Cad	6.29646	6.08746	6.56163	6.22242	7.17093	6.88684
ENSMUSG00000013646.17	Sh3bp5l	5.76989	5.24981	5.45921	6.02001	5.32192	5.30539
ENSMUSG00000013662.6	Atad1	6.01179	5.85301	5.86405	5.61139	5.5967	5.45479
ENSMUSG00000013663.7	Pten	6.89644	6.33558	6.29304	5.88074	5.99698	6.19203
ENSMUSG00000013698.12	Pea15a	8.07892	8.10702	7.92221	7.62352	7.20432	7.70237
ENSMUSG00000013701.13	Timm23	6.07012	5.68976	5.89768	5.75838	5.86048	6.11874
ENSMUSG00000013707.3	Tnfaip8l2	5.31601	5.82811	5.93	5.71278	6.05807	5.56853
ENSMUSG00000013736.16	Trnt1	9.52967	9.42725	9.63166	9.57531	9.46131	9.61037
ENSMUSG00000013766.11	Ly6g6e	5.20668	5.31875	4.94147	5.49007	5.21088	5.19914
ENSMUSG00000013787.15	Ehmt2	6.60881	6.98362	6.61178	5.88074	6.16954	6.59878
ENSMUSG00000013833.15	Med16	5.58663	5.62581	5.82898	5.80134	5.78269	5.66369
ENSMUSG00000013846.10	St3gal1	5.68442	5.74826	5.45921	5.49007	5.32192	4.94147
ENSMUSG00000013858.14	Tmem259	5.80918	6.30574	5.75372	5.88074	5.5967	6.26036
ENSMUSG00000013878.18	Rnf170	5.94945	5.94567	6.29304	6.68466	5.89671	5.74689
ENSMUSG00000013921.15	Clip3	6.65899	7.80403	6.7937	6.36864	6.93697	6.42354
ENSMUSG00000013928.13	Thap8	5.31601	5.47352	5.20138	4.94147	5.5967	5.70652
ENSMUSG00000013936.12	Myl2	5.39955	5.1597	5.30854	5.66401	4.94147	4.94147
ENSMUSG00000013973.12	Dedd	7.63939	7.81787	7.4602	7.71325	7.991	7.97908
ENSMUSG00000013974.3	Mcemp1	5.20668	5.62581	5.66984	5.75838	5.5967	5.19914
ENSMUSG00000013997.10	Nit1	10.1342	9.69135	9.95638	9.96473	10.3127	10.0325
ENSMUSG00000014039.18	Prdm15	5.72843	5.85301	5.45921	6.16873	5.99698	5.82156
ENSMUSG00000014074.17	Rnf168	5.76989	6.10606	5.96115	5.61139	5.32192	5.6179
ENSMUSG00000014075.15	Tctex1d2	5.20668	5.1597	5.45921	5.49007	5.21088	5.19914
ENSMUSG00000014077.13	Chp1	6.78342	6.10606	6.17826	5.95315	5.93144	6.49688
ENSMUSG00000014158.12	Trpv4	4.94147	5.3767	4.94147	4.94147	5.21088	5.45479
ENSMUSG00000014164.15	Klhl3	5.63737	6.08746	5.45921	5.88074	5.47798	4.94147
ENSMUSG00000014195.16	Dnajc7	6.82701	7.21012	7.17932	6.92024	7.00276	7.07742
ENSMUSG00000014198.15	Zfp385c	6.12506	6.02936	5.79227	6.02001	6.02803	6.23808
ENSMUSG00000014226.10	Cacybp	6.40374	6.3929	6.37664	6.11197	5.5967	6.30353
ENSMUSG00000014232.14	Cluap1	5.53122	5.98849	5.45921	4.94147	5.47798	5.56853
ENSMUSG00000014243.5	Zswim7	4.94147	5.1597	5.45921	5.41728	5.40676	5.51463
ENSMUSG00000014245.8	Pigl	5.46968	5.68976	5.20138	5.61139	5.32192	5.30539
ENSMUSG00000014294.4	Ndufa2	5.72843	6.2905	6.07593	5.41728	5.89671	6.09304
ENSMUSG00000014301.13	Pam16	6.5201	6.3929	6.39657	6.36864	6.61522	6.53185
ENSMUSG00000014303.13	Glis2	7.62387	7.85411	7.81547	7.82693	8.19767	7.90288
ENSMUSG00000014313.15	Cox6c	7.57622	7.61564	7.5181	7.78257	7.93421	7.89685
ENSMUSG00000014329.14	Bicc1	5.53122	4.94147	5.51955	5.49007	5.40676	4.94147
ENSMUSG00000014349.7	Ube2z	5.68442	6.17709	5.82898	5.71278	5.40676	5.95271
ENSMUSG00000014353.15	Tmem87b	5.76989	5.96734	5.51955	4.94147	5.78269	5.74689
ENSMUSG00000014355.10	Anapc1	5.94945	5.77582	5.66984	5.75838	5.78269	5.30539
ENSMUSG00000014361.5	Mertk	5.68442	5.3767	5.51955	5.33055	5.21088	5.98256
ENSMUSG00000014402.15	Tsg101	5.68442	5.98849	5.5739	5.80134	4.94147	5.74689
ENSMUSG00000014418.16	Hps5	6.31878	6.25935	6.5953	6.39118	6.42512	6.34502
ENSMUSG00000014426.9	Map3k4	6.12506	6.1243	6.10254	5.75838	6.16954	5.78514
ENSMUSG00000014444.17	Piezo1	6.94935	6.88611	6.92715	6.22242	6.9504	6.76551
ENSMUSG00000014470.4	Rnf166	5.72843	5.3767	5.5739	5.21701	5.69596	4.94147
ENSMUSG00000014496.8	Ankrd28	5.20668	6.19408	5.71302	5.49007	5.69596	5.70652
ENSMUSG00000014498.9	Ankrd52	8.23337	7.91534	8.35567	8.24523	8.39193	8.12006
ENSMUSG00000014503.15	Pkd2l2	9.66927	9.57072	9.7918	9.70941	9.98089	10.1218
ENSMUSG00000014504.16	Srp19	5.68442	6.15981	5.45921	5.49007	5.32192	5.30539
ENSMUSG00000014547.10	Wdfy2	5.46968	5.85301	6.10254	5.61139	5.47798	5.30539
ENSMUSG00000014550.14	Rbsn	5.76989	5.65856	5.5739	5.49007	5.5967	4.94147
ENSMUSG00000014551.8	Mrps25	11.8044	11.6021	11.9579	11.7574	11.8795	12.1618
ENSMUSG00000014592.21	Camta1	7.62387	7.50504	7.34563	7.38463	6.85325	7.13164
ENSMUSG00000014599.10	Csf1	5.98116	5.55469	5.45921	5.61139	5.5967	5.66369
ENSMUSG00000014601.13	Strip1	5.53122	5.80241	5.39044	5.41728	4.94147	5.45479
ENSMUSG00000014602.15	Kif1a	7.42239	8.26904	7.3548	7.22478	7.51657	7.00922
ENSMUSG00000014606.14	Slc25a11	7.83348	7.53354	7.92825	7.97193	7.77037	7.93268
ENSMUSG00000014609.16	Chrne	5.46968	5.47352	5.62368	5.80134	5.5967	5.56853
ENSMUSG00000014633.15	Cmc2	4.94147	5.24981	5.20138	4.94147	5.32192	4.94147
ENSMUSG00000014668.15	Chfr	6.07012	6.30574	6.04856	5.88074	6.44562	6.26036
ENSMUSG00000014686.8	Ceacam16	6.82701	6.58499	6.54442	7.08141	6.80919	6.9495
ENSMUSG00000014747.6	Ankrd53	6.42399	6.63125	6.4729	7.11875	6.98987	7.4086
ENSMUSG00000014748.13	Tex261	4.94147	5.55469	5.39044	4.94147	5.47798	4.94147
ENSMUSG00000014763.8	Fam120b	5.76989	5.85301	5.82898	5.75838	5.32192	5.56853
ENSMUSG00000014767.17	Tbp	8.31186	8.39321	8.71841	8.54145	8.96942	9.02127
ENSMUSG00000014769.10	Psmb1	5.39955	6.00915	5.82898	5.33055	5.5967	5.85635
ENSMUSG00000014771.13	Pdcd2	6.96225	6.94902	7.558	7.64858	7.55945	7.78346
ENSMUSG00000014773.13	Dll1	7.10764	6.2905	6.95222	7.06872	7.29972	6.7796
ENSMUSG00000014776.7	Nol3	9.04227	8.66688	9.06796	8.75665	9.6217	9.5107
ENSMUSG00000014778.10	Fhod1	7.50998	7.48765	6.69093	7.09397	8.07502	7.38247
ENSMUSG00000014782.16	Plekhg4	5.76989	5.24981	5.45921	5.9872	5.32192	4.94147
ENSMUSG00000014786.8	Slc9a5	5.31601	5.68976	5.45921	5.95315	5.21088	4.94147
ENSMUSG00000014791.10	Elmo3	7.3384	7.66264	7.39085	7.87696	8.02763	7.99609
ENSMUSG00000014813.9	Stc1	5.31601	5.55469	5.20138	5.55392	5.40676	5.30539
ENSMUSG00000014837.15	4931428F04Rik	8.27806	8.12556	8.2448	7.84859	8.28564	8.44986
ENSMUSG00000014846.12	Tppp3	5.58663	5.98849	5.30854	5.33055	5.47798	5.30539
ENSMUSG00000014850.15	Msh3	5.94945	5.87716	5.30854	6.02001	5.54045	5.3866
ENSMUSG00000014852.16	Adamts13	5.72843	5.1597	5.39044	5.49007	4.94147	5.78514
ENSMUSG00000014856.12	Tmem208	5.91653	5.55469	5.75372	6.16873	6.61522	5.82156
ENSMUSG00000014859.9	E2f4	5.76989	5.51562	6.02035	6.05167	6.02803	5.82156
ENSMUSG00000014867.9	Surf4	7.25905	7.35282	7.01284	7.15505	7.33007	7.66712
ENSMUSG00000014873.15	Surf2	7.34799	7.07423	7.29883	6.81584	7.07751	7.4086
ENSMUSG00000014905.4	Dnajb9	5.84656	5.55469	5.20138	5.41728	5.32192	5.3866
ENSMUSG00000014907.10	Naf1	5.80918	5.77582	5.96115	5.84202	6.14285	5.74689
ENSMUSG00000014932.15	Yes1	5.76989	5.65856	5.20138	5.80134	5.5967	5.6179
ENSMUSG00000014956.15	Ppp1cb	8.64622	7.95334	8.57356	7.94545	7.66504	8.03499
ENSMUSG00000014959.12	Gorasp2	8.18722	7.74727	7.90396	7.76747	7.74847	8.0295
ENSMUSG00000014980.14	Tsen15	5.31601	5.68976	5.66984	5.33055	4.94147	5.30539
ENSMUSG00000015001.17	Oc90	5.63737	4.94147	5.51955	4.94147	4.94147	5.19914
ENSMUSG00000015002.18	Efr3a	6.09798	5.92344	5.96115	5.49007	5.40676	5.88972
ENSMUSG00000015013.9	Trappc2l	5.39955	5.47352	5.20138	4.94147	4.94147	4.94147
ENSMUSG00000015016.8	Acsf3	5.31601	4.94147	5.39044	5.21701	5.5967	4.94147
ENSMUSG00000015023.7	Ddx19a	7.51844	7.42191	7.15831	7.25832	7.42653	7.72309
ENSMUSG00000015027.11	Galns	4.94147	5.55469	5.5739	4.94147	5.21088	5.78514
ENSMUSG00000015053.14	Gata2	5.20668	4.94147	4.94147	5.33055	5.32192	4.94147
ENSMUSG00000015083.11	C8g	6.69131	6.6648	6.8622	6.57599	7.17093	7.04377
ENSMUSG00000015085.8	Entpd2	5.31601	5.47352	5.45921	4.94147	4.94147	4.94147
ENSMUSG00000015087.14	Rabl6	6.98765	7.23147	6.67551	6.63156	7.37916	7.08844
ENSMUSG00000015090.13	Ptgds	5.76989	6.36462	5.86405	5.61139	6.73209	6.06662
ENSMUSG00000015092.9	Edf1	5.91653	6.87686	6.02035	6.16873	6.11541	6.19203
ENSMUSG00000015093.15	Clic3	6.38311	6.64254	6.07593	6.29805	6.86759	6.76551
ENSMUSG00000015094.16	Npdc1	5.84656	6.52447	6.07593	5.75838	5.78269	5.88972
ENSMUSG00000015095.12	Fbxw5	5.63737	5.85301	5.30854	5.49007	4.94147	5.30539
ENSMUSG00000015112.15	Slc25a13	4.94147	5.1597	4.94147	5.21701	5.21088	4.94147
ENSMUSG00000015120.15	Ube2i	6.1514	5.62581	5.62368	5.91772	5.5967	6.03945
ENSMUSG00000015126.9	Tsr3	7.50147	7.25247	7.4602	7.30176	6.08717	6.32448
ENSMUSG00000015127.14	Unkl	8.13952	8.39929	8.20088	8.01711	8.57509	8.84365
ENSMUSG00000015133.17	Lrrk1	5.68442	4.94147	5.45921	5.21701	5.82255	6.06662
ENSMUSG00000015134.15	Aldh1a3	5.39955	4.94147	5.39044	4.94147	5.47798	5.30539
ENSMUSG00000015143.15	Actn1	6.31878	6.27504	6.29304	5.95315	5.78269	6.06662
ENSMUSG00000015149.14	Sirt2	5.76989	6.69744	5.75372	5.84202	5.78269	6.26036
ENSMUSG00000015165.16	Hnrnpl	6.12506	6.36462	5.45921	6.11197	5.5967	6.03945
ENSMUSG00000015176.11	Nolc1	5.76989	6.30574	5.82898	5.49007	5.74062	5.66369
ENSMUSG00000015189.12	Casd1	6.07012	6.10606	5.75372	5.88074	5.5967	5.92179
ENSMUSG00000015202.13	Cnksr3	5.63737	5.62581	5.20138	5.21701	5.21088	4.94147
ENSMUSG00000015214.14	Mtmr1	6.01179	5.74826	5.93	6.11197	6.14285	5.98256
ENSMUSG00000015217.11	Hmgb3	5.58663	5.62581	5.66984	4.94147	4.94147	5.30539
ENSMUSG00000015222.18	Map2	9.16285	9.13458	8.95289	8.83011	8.13768	8.53704
ENSMUSG00000015224.10	Cyp2j9	5.39955	5.24981	5.45921	5.33055	4.94147	4.94147
ENSMUSG00000015243.4	Abca1	5.58663	6.14221	5.30854	5.71278	5.82255	5.56853
ENSMUSG00000015289.4	Lage3	5.20668	5.3767	5.5739	5.71278	5.54045	5.30539
ENSMUSG00000015290.15	Ubl4a	5.58663	5.82811	5.30854	5.33055	5.54045	5.56853
ENSMUSG00000015291.10	Gdi1	7.18552	7.29352	7.22037	6.39118	6.85325	6.53185
ENSMUSG00000015305.6	Sash1	6.07012	6.32077	5.75372	5.80134	6.05807	5.66369
ENSMUSG00000015312.9	Gadd45b	5.46968	5.3767	5.20138	5.71278	5.47798	5.45479
ENSMUSG00000015314.10	Slamf6	5.31601	4.94147	5.45921	5.21701	4.94147	5.30539
ENSMUSG00000015335.16	Zdhhc12	5.31601	5.24981	4.94147	5.41728	5.54045	5.19914
ENSMUSG00000015337.5	Endog	8.4612	8.2523	8.35122	8.1618	8.85304	8.75079
ENSMUSG00000015341.17	Golga7	6.01179	6.15981	5.45921	4.94147	4.94147	5.56853
ENSMUSG00000015342.6	Xk	5.46968	5.68976	5.66984	6.0823	4.94147	5.56853
ENSMUSG00000015354.8	Pcolce2	5.72843	5.62581	5.30854	4.94147	5.78269	5.30539
ENSMUSG00000015357.10	Clpx	5.91653	5.62581	5.45921	5.21701	4.94147	5.56853
ENSMUSG00000015363.13	Trabd	5.63737	5.82811	5.62368	5.33055	6.14285	5.82156
ENSMUSG00000015365.15	Mov10l1	5.88229	5.24981	5.75372	6.0823	5.54045	5.70652
ENSMUSG00000015377.10	Dennd6b	5.91653	6.30574	5.45921	6.34562	6.44562	6.34502
ENSMUSG00000015396.4	Cd83	5.39955	4.94147	5.20138	5.71278	4.94147	5.30539
ENSMUSG00000015405.15	Ace2	5.31601	4.94147	4.94147	5.49007	5.21088	5.30539
ENSMUSG00000015451.16	C4a	5.53122	5.1597	5.30854	5.49007	5.32192	4.94147
ENSMUSG00000015461.15	Atf6b	6.17706	6.32077	6.29304	5.80134	5.89671	6.21532
ENSMUSG00000015467.14	Egfl8	8.64244	8.18683	8.22545	7.89093	8.02763	8.39572
ENSMUSG00000015468.14	Notch4	6.20208	6.02936	6.07593	6.39118	6.57962	6.76551
ENSMUSG00000015474.16	Ppt2	7.03699	7.08216	6.97681	6.59481	7.20432	6.91228
ENSMUSG00000015476.6	Prrt1	6.46342	6.64254	6.29304	6.34562	6.52409	6.6466
ENSMUSG00000015478.13	Rnf5	5.53122	5.74826	5.30854	4.94147	5.32192	5.6179
ENSMUSG00000015484.3	Fam163a	4.94147	5.1597	5.45921	4.94147	5.32192	4.94147
ENSMUSG00000015488.14	Cacfd1	6.44387	6.36462	6.15366	6.34562	6.29339	6.47898
ENSMUSG00000015501.10	Hivep2	7.10764	7.33987	6.75071	6.86165	6.71608	6.83437
ENSMUSG00000015522.18	Arnt	5.58663	5.55469	5.30854	6.0823	5.32192	5.56853
ENSMUSG00000015533.9	Itga2	5.31601	5.42762	5.5739	6.63156	5.32192	5.78514
ENSMUSG00000015536.14	Mocs2	5.98116	5.71961	5.71302	5.33055	5.93144	5.95271
ENSMUSG00000015542.17	Nat9	4.94147	5.51562	5.30854	4.94147	5.32192	5.45479
ENSMUSG00000015568.16	Lpl	6.1514	6.3502	6.20227	6.02001	5.99698	5.70652
ENSMUSG00000015575.15	Atp6v0e	5.53122	5.31875	4.94147	5.33055	5.74062	5.45479
ENSMUSG00000015597.17	Zfp318	6.12506	5.96734	5.89768	5.88074	5.5967	5.3866
ENSMUSG00000015599.9	Ttbk1	6.97501	7.08216	6.17826	6.76827	6.36125	6.49688
ENSMUSG00000015605.6	Srf	7.69979	7.22439	7.23043	7.5632	7.69596	7.08844
ENSMUSG00000015647.9	Lama5	6.04141	5.42762	5.30854	5.84202	5.40676	5.19914
ENSMUSG00000015652.9	Steap1	5.39955	5.31875	4.94147	5.80134	4.94147	5.6179
ENSMUSG00000015653.13	Steap2	6.04141	6.19408	6.10254	6.0823	6.08717	6.21532
ENSMUSG00000015656.17	Hspa8	7.46689	8.33725	7.2	6.47705	6.52409	6.72227
ENSMUSG00000015659.12	Serac1	7.19627	7.21727	7.03631	6.98986	7.55945	7.86007
ENSMUSG00000015668.13	Pdzd11	5.46968	5.90062	5.71302	6.02001	5.21088	5.6179
ENSMUSG00000015671.11	Psma2	5.98116	6.00915	5.75372	4.94147	5.5967	4.94147
ENSMUSG00000015672.4	Mrpl32	5.46968	5.24981	5.5739	5.61139	5.32192	4.94147
ENSMUSG00000015697.14	Setdb1	6.42399	6.21079	5.89768	5.84202	6.19554	6.26036
ENSMUSG00000015702.13	Anxa9	6.38311	6.00915	6.33565	6.05167	6.26978	6.40443
ENSMUSG00000015709.9	Arnt2	6.48263	6.44739	6.61178	6.02001	6.02803	6.38498
ENSMUSG00000015711.8	Prune1	4.94147	5.55469	5.39044	5.61139	5.74062	5.51463
ENSMUSG00000015714.11	Cers2	7.07279	7.08216	6.75071	6.68466	6.79415	6.9975
ENSMUSG00000015733.13	Capza2	6.29646	6.56116	6.22572	6.14076	5.93144	6.19203
ENSMUSG00000015745.9	Plekho1	4.94147	5.77582	5.30854	5.55392	5.54045	5.45479
ENSMUSG00000015747.5	Vps45	5.68442	5.62581	5.71302	5.61139	5.21088	5.78514
ENSMUSG00000015748.13	Prpf3	5.58663	5.74826	5.30854	5.55392	5.32192	4.94147
ENSMUSG00000015749.12	Anp32e	6.42399	6.60834	5.89768	5.41728	5.47798	6.01145
ENSMUSG00000015750.15	Aph1a	7.79953	7.72781	6.76521	6.49753	7.42653	7.27253
ENSMUSG00000015755.16	Tab2	5.46968	6.51198	5.71302	5.71278	5.86048	5.56853
ENSMUSG00000015757.10	Ppil4	5.98116	5.62581	5.96115	5.71278	4.94147	5.56853
ENSMUSG00000015759.11	Cnih1	5.31601	5.42762	5.66984	5.71278	5.78269	5.66369
ENSMUSG00000015766.14	Eps8	5.76989	4.94147	5.66984	5.61139	4.94147	5.45479
ENSMUSG00000015776.12	Med22	5.91653	5.74826	5.93	5.71278	5.93144	5.70652
ENSMUSG00000015790.16	Surf1	7.07279	6.7904	7.10426	6.43494	7.15961	6.8209
ENSMUSG00000015804.14	Med28	5.72843	5.68976	5.89768	4.94147	5.69596	5.30539
ENSMUSG00000015806.12	Qdpr	6.1514	6.77035	6.15366	5.61139	6.05807	5.74689
ENSMUSG00000015829.13	Tnr	6.88286	6.77035	6.73603	6.27344	5.69596	6.26036
ENSMUSG00000015837.15	Sqstm1	7.93688	8.29214	8.23031	8.10331	8.56688	8.1905
ENSMUSG00000015839.6	Nfe2l2	6.27365	5.85301	5.93	6.47705	5.93144	6.40443
ENSMUSG00000015843.10	Rxrg	5.46968	5.62581	5.20138	5.49007	5.32192	5.30539
ENSMUSG00000015846.15	Rxra	5.39955	5.55469	5.30854	4.94147	5.5967	5.66369
ENSMUSG00000015850.11	Adamtsl4	6.25034	5.74826	6.52695	6.752	6.29339	6.38498
ENSMUSG00000015852.13	Fcrls	5.46968	5.51562	5.30854	4.94147	4.94147	5.30539
ENSMUSG00000015869.16	Prpsap1	5.53122	5.74826	5.45921	5.61139	5.32192	5.45479
ENSMUSG00000015879.8	Fam184b	6.50152	6.59672	6.5953	6.80018	6.57962	6.9495
ENSMUSG00000015880.13	Ncapg	8.1556	7.79006	8.25438	8.14451	7.62538	8.16074
ENSMUSG00000015882.18	Lcorl	6.07012	5.71961	5.66984	5.66401	5.47798	6.09304
ENSMUSG00000015889.8	Lta4h	5.91653	5.47352	5.30854	5.66401	5.78269	5.66369
ENSMUSG00000015890.2	Amdhd1	4.94147	4.94147	4.94147	5.21701	5.21088	5.19914
ENSMUSG00000015932.8	Dstn	5.84656	5.90062	4.94147	5.41728	5.32192	5.45479
ENSMUSG00000015937.15	Macroh2a1	5.94945	6.24342	6.15366	6.49753	5.78269	5.88972
ENSMUSG00000015942.9	Gtf2ird2	6.82701	6.96644	7.07073	7.34383	7.20432	7.28205
ENSMUSG00000015943.11	Bola1	5.46968	5.85301	5.30854	5.41728	5.54045	5.6179
ENSMUSG00000015944.9	Castor2	5.76989	6.4606	6.10254	5.88074	6.26978	6.26036
ENSMUSG00000015947.10	Fcgr1	5.31601	5.1597	5.20138	5.41728	5.32192	5.45479
ENSMUSG00000015950.13	Ncf1	5.68442	5.62581	5.89768	5.75838	5.96482	5.95271
ENSMUSG00000015957.12	Wnt11	5.31601	4.94147	4.94147	5.21701	5.21088	4.94147
ENSMUSG00000015961.8	Adss	5.58663	6.19408	5.89768	5.49007	5.78269	6.01145
ENSMUSG00000015962.5	1700016C15Rik	5.76989	4.94147	5.51955	4.94147	5.40676	5.51463
ENSMUSG00000015966.17	Il17rb	5.39955	5.82811	5.86405	6.64953	5.78269	6.06662
ENSMUSG00000015968.18	Cacna1d	6.89644	6.97506	6.8488	5.95315	6.57962	6.40443
ENSMUSG00000015970.19	Chdh	7.84684	7.87188	8.16575	7.51843	8.41958	8.60092
ENSMUSG00000015971.5	Actr8	6.50152	6.69744	6.31456	6.05167	6.11541	6.47898
ENSMUSG00000015980.14	Lrrc27	4.94147	5.47352	5.20138	4.94147	5.32192	5.19914
ENSMUSG00000015981.12	Stk32c	6.04141	6.17709	5.82898	5.66401	5.82255	5.56853
ENSMUSG00000015994.10	Fnta	5.84656	5.77582	5.75372	5.61139	5.5967	5.45479
ENSMUSG00000016018.4	Mtrex	8.1123	8.08064	8.11925	7.84859	8.25521	8.1905
ENSMUSG00000016024.9	Lbp	5.31601	5.55469	4.94147	5.41728	4.94147	4.94147
ENSMUSG00000016028.11	Celsr1	5.63737	5.55469	5.82898	5.49007	5.86048	5.70652
ENSMUSG00000016128.14	Stard13	5.58663	5.24981	5.66984	5.75838	5.86048	5.45479
ENSMUSG00000016150.15	Tenm1	6.34065	5.80241	6.37664	6.34562	5.47798	5.74689
ENSMUSG00000016179.11	Camk1g	5.39955	5.65856	5.5739	5.49007	5.40676	4.94147
ENSMUSG00000016181.9	Utp25	4.94147	5.80241	4.94147	5.61139	5.21088	5.85635
ENSMUSG00000016194.14	Hsd11b1	5.20668	5.62581	4.94147	5.33055	5.32192	5.30539
ENSMUSG00000016200.14	Syt14	5.94945	5.24981	5.5739	5.71278	5.21088	5.66369
ENSMUSG00000016252.7	Atp5e	5.46968	5.90062	5.66984	5.33055	5.78269	5.30539
ENSMUSG00000016253.12	Nelfcd	6.20208	6.10606	6.15366	5.66401	6.3391	6.03945
ENSMUSG00000016256.10	Ctsz	6.76854	6.36462	6.76521	6.73551	6.88178	6.98567
ENSMUSG00000016257.15	Prelid3b	4.94147	5.80241	5.30854	4.94147	5.32192	5.45479
ENSMUSG00000016262.14	Sertad4	5.68442	5.80241	6.20227	5.75838	5.99698	6.11874
ENSMUSG00000016308.12	Ube2a	5.46968	5.68976	5.5739	5.21701	5.78269	5.45479
ENSMUSG00000016319.3	Slc25a5	5.31601	6.2905	5.71302	5.61139	5.54045	5.82156
ENSMUSG00000016344.14	Ppdpf	5.84656	5.65856	5.39044	5.75838	5.99698	5.95271
ENSMUSG00000016346.17	Kcnq2	6.93633	7.3202	6.67551	6.53742	6.76352	6.1682
ENSMUSG00000016349.10	Eef1a2	7.37637	8.3871	7.56584	7.45318	7.69596	6.28217
ENSMUSG00000016356.18	Col20a1	6.53839	6.25935	6.39657	6.45619	7.55945	7.37364
ENSMUSG00000016382.15	Pls3	6.90987	7.06625	6.92715	6.66722	6.16954	6.70751
ENSMUSG00000016386.15	Mpped2	5.98116	5.71961	4.94147	6.3221	5.47798	4.94147
ENSMUSG00000016409.4	Nkap	5.76989	5.62581	5.71302	5.33055	5.5967	4.94147
ENSMUSG00000016427.7	Ndufa1	5.68442	5.90062	4.94147	4.94147	5.21088	4.94147
ENSMUSG00000016477.18	E2f3	5.72843	5.98849	5.20138	5.61139	5.40676	6.09304
ENSMUSG00000016481.15	Cr1l	5.46968	5.31875	5.30854	4.94147	5.54045	5.19914
ENSMUSG00000016487.15	Ppfibp1	5.58663	5.74826	5.5739	5.21701	5.40676	5.45479
ENSMUSG00000016493.13	Cd46	8.97495	9.65394	9.06796	9.21952	9.83899	10.4011
ENSMUSG00000016494.9	Cd34	5.88229	5.71961	5.71302	5.61139	5.69596	5.78514
ENSMUSG00000016495.12	Plgrkt	5.68442	5.31875	4.94147	5.41728	5.40676	4.94147
ENSMUSG00000016503.18	Gtf3a	7.88614	7.84063	7.81547	7.70533	8.25521	8.17073
ENSMUSG00000016510.11	Mtif3	9.34063	9.0997	9.31962	9.20029	9.99008	9.46922
ENSMUSG00000016526.8	Dyrk3	5.58663	4.94147	4.94147	4.94147	5.32192	5.30539
ENSMUSG00000016528.10	Mapkapk2	5.76989	5.55469	5.45921	5.71278	5.40676	5.30539
ENSMUSG00000016534.15	Lamp2	5.72843	6.33558	5.66984	5.49007	5.47798	5.88972
ENSMUSG00000016541.10	Atxn10	5.94945	6.47367	6.27108	6.16873	5.78269	6.06662
ENSMUSG00000016552.13	Foxred2	5.31601	5.24981	5.20138	5.49007	5.21088	5.30539
ENSMUSG00000016554.9	Eif3d	6.07012	6.08746	6.04856	6.02001	6.14285	6.1682
ENSMUSG00000016559.14	H3f3b	5.68442	6.21079	5.93	6.02001	5.47798	5.45479
ENSMUSG00000016619.10	Nup50	5.94945	5.92344	5.71302	5.33055	5.93144	4.94147
ENSMUSG00000016624.15	Phf21b	5.46968	5.47352	5.30854	5.41728	5.82255	5.66369
ENSMUSG00000016637.7	Ift27	6.22649	5.85301	5.79227	6.11197	6.11541	6.19203
ENSMUSG00000016664.16	Pacsin2	5.84656	5.80241	5.62368	5.55392	5.47798	5.30539
ENSMUSG00000016757.11	Ttll12	5.31601	5.3767	4.94147	5.49007	5.32192	4.94147
ENSMUSG00000016763.15	Scube1	5.39955	5.55469	5.20138	6.0823	5.47798	5.45479
ENSMUSG00000016831.12	Tox4	8.20792	8.43526	8.2967	8.14451	8.52512	8.63362
ENSMUSG00000016833.14	Mrps18c	5.80918	5.87716	5.62368	5.71278	5.47798	5.95271
ENSMUSG00000016918.15	Sulf1	6.04141	5.92344	5.20138	5.49007	4.94147	5.74689
ENSMUSG00000016921.14	Srsf6	5.58663	6.21079	5.93	5.49007	6.05807	5.95271
ENSMUSG00000016933.17	Plcg1	6.86913	6.65372	6.76521	7.40457	6.57962	6.92481
ENSMUSG00000016940.18	Kctd2	6.88286	6.15981	6.70615	6.22242	6.63263	6.32448
ENSMUSG00000016942.6	Tmprss6	5.58663	5.51562	5.89768	5.49007	5.40676	5.66369
ENSMUSG00000016946.6	Kctd5	4.94147	5.55469	4.94147	4.94147	5.54045	5.56853
ENSMUSG00000016984.7	Etaa1	4.94147	5.24981	5.30854	5.21701	4.94147	5.30539
ENSMUSG00000016995.17	Matn4	5.98116	5.42762	5.20138	4.94147	5.47798	5.51463
ENSMUSG00000017007.9	Rbpjl	6.70716	6.59672	6.57858	6.45619	6.88178	6.21532
ENSMUSG00000017009.3	Sdc4	6.29646	5.98849	5.45921	5.49007	5.69596	5.66369
ENSMUSG00000017057.9	Il13ra1	4.94147	4.94147	5.20138	5.41728	5.54045	5.3866
ENSMUSG00000017119.19	Nbr1	6.27365	6.61985	6.07593	5.61139	5.86048	5.95271
ENSMUSG00000017132.17	Cyth1	6.09798	5.94567	5.75372	5.61139	5.32192	6.03945
ENSMUSG00000017144.8	Rnd3	4.94147	5.47352	4.94147	5.88074	5.47798	5.30539
ENSMUSG00000017167.6	Cntnap1	6.97501	6.97506	6.8077	6.92024	6.96369	7.17345
ENSMUSG00000017176.17	Nt5c3b	6.69131	6.37885	6.37664	6.70185	7.22612	6.86088
ENSMUSG00000017188.3	Coa3	5.31601	5.62581	5.20138	5.55392	4.94147	4.94147
ENSMUSG00000017210.14	Med24	5.63737	6.30574	5.45921	5.88074	5.5967	5.74689
ENSMUSG00000017221.14	Psmd3	5.72843	5.87716	5.96115	5.61139	6.11541	6.01145
ENSMUSG00000017264.16	Exosc10	5.31601	5.68976	5.30854	4.94147	5.32192	5.66369
ENSMUSG00000017286.15	Glod4	5.53122	5.47352	4.94147	5.55392	4.94147	5.3866
ENSMUSG00000017288.15	Vps53	6.01179	6.3502	5.66984	5.9872	5.5967	5.70652
ENSMUSG00000017291.13	Taok1	7.00016	6.92244	6.65989	6.55687	5.96482	6.40443
ENSMUSG00000017299.13	Dnttip1	5.58663	5.74826	5.30854	5.49007	5.5967	5.30539
ENSMUSG00000017307.16	Acot8	7.22803	6.7904	6.91442	7.5093	7.64931	7.5243
ENSMUSG00000017309.11	Cd300lg	5.39955	5.24981	5.45921	5.21701	5.32192	5.66369
ENSMUSG00000017314.12	Mpp2	5.91653	6.36462	6.02035	5.80134	5.74062	5.95271
ENSMUSG00000017344.4	Vtn	5.68442	5.55469	5.45921	5.71278	5.69596	5.74689
ENSMUSG00000017376.15	Nlk	6.01179	5.68976	5.66984	5.61139	5.69596	5.74689
ENSMUSG00000017386.10	Traf4	5.31601	5.62581	5.66984	5.61139	5.64821	6.34502
ENSMUSG00000017390.15	Aldoc	6.48263	7.50504	6.49121	6.43494	6.40424	6.5658
ENSMUSG00000017400.10	Stac2	5.46968	5.98849	5.75372	5.91772	5.47798	5.66369
ENSMUSG00000017404.12	Rpl19	6.09798	7.30693	6.02035	6.02001	5.69596	5.66369
ENSMUSG00000017405.14	Nek8	5.39955	5.42762	5.45921	5.41728	5.40676	5.82156
ENSMUSG00000017412.15	Cacnb4	7.02483	7.12111	6.54442	6.78433	6.82405	7.05508
ENSMUSG00000017417.14	Plxdc1	5.58663	5.24981	5.45921	4.94147	5.32192	4.94147
ENSMUSG00000017418.14	Arl5b	5.31601	5.31875	5.45921	5.49007	5.5967	4.94147
ENSMUSG00000017421.18	Zfp207	5.63737	6.3929	5.5739	5.61139	5.5967	5.82156
ENSMUSG00000017428.16	Psmd11	5.20668	6.14221	6.07593	5.61139	5.32192	6.03945
ENSMUSG00000017446.14	C1qtnf1	5.31601	5.24981	5.45921	5.21701	4.94147	4.94147
ENSMUSG00000017466.9	Timp2	6.73823	7.03383	6.17826	6.3221	7.06535	6.72227
ENSMUSG00000017478.15	Zc3h18	6.92317	6.76019	6.50922	6.78433	6.76352	6.6466
ENSMUSG00000017485.11	Top2b	9.10109	8.99167	7.92825	7.97193	7.53388	7.67425
ENSMUSG00000017491.9	Rarb	6.1514	5.80241	6.04856	6.29805	5.89671	6.01145
ENSMUSG00000017493.12	Igfbp4	6.1514	6.2905	5.5739	5.88074	5.69596	5.6179
ENSMUSG00000017499.15	Cdc6	5.46968	5.24981	4.94147	5.49007	4.94147	4.94147
ENSMUSG00000017548.15	Suz12	5.58663	5.94567	5.62368	5.71278	5.64821	5.45479
ENSMUSG00000017550.14	Atad5	5.46968	5.55469	5.71302	5.61139	5.86048	5.88972
ENSMUSG00000017561.16	Crlf3	5.53122	5.59129	4.94147	5.49007	5.21088	4.94147
ENSMUSG00000017588.2	Krt27	5.53122	5.1597	5.20138	4.94147	4.94147	5.19914
ENSMUSG00000017615.12	Tnfaip1	6.79812	6.77035	6.57858	6.7188	6.52409	6.97373
ENSMUSG00000017631.19	Abr	7.19627	7.79473	7.10426	7.17871	6.98987	6.75127
ENSMUSG00000017639.13	Rab11fip4	6.88286	6.88611	6.69093	6.36864	6.74791	6.30353
ENSMUSG00000017664.16	Slc35c2	5.80918	5.3767	5.30854	5.21701	5.32192	5.82156
ENSMUSG00000017667.9	Zfp334	5.76989	5.77582	4.94147	4.94147	4.94147	5.30539
ENSMUSG00000017670.16	Elmo2	5.91653	6.25935	5.75372	5.41728	5.82255	5.88972
ENSMUSG00000017677.11	Wsb1	5.58663	5.98849	5.5739	5.71278	5.54045	5.45479
ENSMUSG00000017679.16	Ttpal	5.88229	6.14221	5.71302	5.9872	6.22089	5.92179
ENSMUSG00000017686.17	Rhot1	5.88229	5.90062	5.39044	5.84202	5.47798	5.45479
ENSMUSG00000017692.8	Rhbdl3	5.68442	5.51562	5.51955	5.71278	4.94147	5.30539
ENSMUSG00000017697.3	Ada	5.98116	5.24981	5.71302	6.0823	5.47798	5.95271
ENSMUSG00000017707.9	Serinc3	5.58663	6.52447	5.66984	6.02001	5.69596	5.56853
ENSMUSG00000017713.9	Tha1	5.53122	5.47352	5.62368	4.94147	5.96482	5.66369
ENSMUSG00000017715.11	Pgs1	5.94945	6.1243	5.75372	5.55392	5.54045	5.6179
ENSMUSG00000017718.15	Afmid	4.94147	5.24981	4.94147	5.21701	5.47798	5.19914
ENSMUSG00000017720.2	Trp53tg5	6.44387	6.10606	6.02035	5.88074	6.3391	6.28217
ENSMUSG00000017721.15	Pigt	5.68442	5.85301	5.39044	5.33055	5.5967	5.56853
ENSMUSG00000017724.14	Etv4	5.58663	5.59129	5.71302	5.80134	5.89671	5.82156
ENSMUSG00000017734.15	Dbndd2	6.6425	6.77035	6.43539	6.3221	6.36125	6.47898
ENSMUSG00000017737.2	Mmp9	5.58663	4.94147	5.20138	5.33055	4.94147	4.94147
ENSMUSG00000017740.17	Slc12a5	7.08451	7.63672	6.96458	7.26931	6.98987	6.83437
ENSMUSG00000017747.13	Ghdc	5.31601	5.24981	4.94147	5.33055	5.93144	5.30539
ENSMUSG00000017754.13	Pltp	7.87316	7.78066	7.82198	7.4627	8.12649	8.1045
ENSMUSG00000017756.9	Slc12a7	5.91653	4.94147	5.30854	4.94147	4.94147	5.30539
ENSMUSG00000017760.16	Ctsa	10.2523	10.1194	9.67825	9.40121	10.226	9.63201
ENSMUSG00000017764.2	Zswim1	5.98116	5.77582	5.39044	5.55392	5.5967	5.45479
ENSMUSG00000017765.17	Slc12a4	5.53122	5.59129	6.02035	5.80134	5.47798	5.78514
ENSMUSG00000017767.3	Spata25	7.63165	7.22439	7.61952	7.5093	7.55098	7.62361
ENSMUSG00000017774.19	Myo1c	6.04141	5.55469	5.30854	5.75838	5.32192	5.19914
ENSMUSG00000017776.15	Crk	6.25034	6.44739	6.15366	6.05167	5.40676	6.1682
ENSMUSG00000017778.14	Cox7c	6.1514	6.44739	5.82898	5.95315	5.78269	5.82156
ENSMUSG00000017781.17	Pitpna	7.72178	7.72291	7.22037	7.59799	6.66671	7.5322
ENSMUSG00000017801.15	Mlx	5.58663	5.80241	6.02035	5.84202	5.5967	5.56853
ENSMUSG00000017802.14	Retreg3	5.84656	5.87716	5.5739	5.71278	5.5967	5.56853
ENSMUSG00000017830.15	Dhx58	5.20668	5.31875	5.20138	4.94147	4.94147	4.94147
ENSMUSG00000017831.8	Rab5a	6.12506	6.59672	6.12844	6.14076	6.11541	6.40443
ENSMUSG00000017832.2	Hspb9	5.58663	5.51562	5.45921	5.84202	5.96482	5.6179
ENSMUSG00000017837.12	Nkiras2	8.15026	7.79939	8.34228	8.42266	8.17615	7.99044
ENSMUSG00000017843.14	Ppp2r5c	6.62577	6.56116	6.35634	6.89128	6.59756	6.34502
ENSMUSG00000017858.12	Ift52	6.09798	5.62581	5.66984	5.75838	5.69596	5.95271
ENSMUSG00000017897.18	Eya2	5.31601	4.94147	4.94147	5.33055	4.94147	5.30539
ENSMUSG00000017929.13	B4galt5	5.84656	5.85301	5.71302	5.75838	5.32192	5.82156
ENSMUSG00000017943.15	Gdap1l1	5.58663	5.94567	5.75372	5.49007	5.32192	5.30539
ENSMUSG00000017969.13	Ptgis	7.23845	7.27315	7.09318	7.28022	7.98481	7.75024
ENSMUSG00000017978.18	Cadps2	6.29646	6.57313	6.15366	6.16873	6.16954	5.56853
ENSMUSG00000017999.16	Ddx27	5.84656	5.85301	5.5739	5.49007	5.47798	5.30539
ENSMUSG00000018001.18	Cyth3	6.12506	5.82811	5.89768	5.41728	4.94147	4.94147
ENSMUSG00000018008.8	Cyth4	5.88229	5.71961	5.71302	6.57599	6.16954	6.03945
ENSMUSG00000018012.11	Rac3	5.39955	5.80241	5.51955	5.88074	5.47798	5.66369
ENSMUSG00000018040.9	Rrp7a	7.36698	7.64715	7.30832	7.39464	7.77037	7.51636
ENSMUSG00000018042.18	Cyb5r3	6.67526	6.83917	6.62803	6.70185	6.22089	6.69257
ENSMUSG00000018068.13	Ints2	6.34065	6.10606	6.22572	6.34562	6.31649	6.36519
ENSMUSG00000018076.12	Med13l	6.34065	6.30574	6.35634	5.9872	5.99698	5.45479
ENSMUSG00000018102.5	H2bc4	5.58663	5.74826	4.94147	5.33055	4.94147	4.94147
ENSMUSG00000018126.15	Baiap2l2	5.20668	4.94147	4.94147	4.94147	5.21088	5.19914
ENSMUSG00000018143.10	Mafk	5.53122	5.62581	5.30854	4.94147	5.47798	4.94147
ENSMUSG00000018160.15	Med1	7.14158	7.40961	7.29883	7.43395	7.8547	7.5322
ENSMUSG00000018166.8	Erbb3	5.58663	5.51562	4.94147	5.49007	5.32192	4.94147
ENSMUSG00000018167.10	Stard3	5.58663	5.51562	4.94147	4.94147	5.47798	5.66369
ENSMUSG00000018168.8	Ikzf3	4.94147	5.3767	5.20138	5.66401	4.94147	4.94147
ENSMUSG00000018171.9	Vmp1	5.84656	5.82811	5.30854	5.84202	5.40676	5.66369
ENSMUSG00000018189.12	Uchl5	5.58663	5.74826	5.39044	5.49007	5.21088	5.45479
ENSMUSG00000018196.18	Glrx2	5.80918	5.85301	5.82898	6.39118	5.69596	5.30539
ENSMUSG00000018199.9	Ro60	5.84656	6.21079	5.86405	6.0823	5.86048	6.26036
ENSMUSG00000018209.15	Stk4	5.88229	5.94567	6.20227	6.53742	6.16954	6.11874
ENSMUSG00000018217.12	Pmp22	5.68442	5.65856	5.45921	4.94147	5.32192	5.66369
ENSMUSG00000018286.6	Psmb6	5.31601	5.68976	5.82898	4.94147	5.69596	5.82156
ENSMUSG00000018287.12	Spag7	5.76989	6.06849	5.30854	5.55392	5.74062	5.66369
ENSMUSG00000018293.4	Pfn1	7.06097	6.94902	6.91442	7.09397	7.75581	7.17345
ENSMUSG00000018322.10	Tomm34	5.46968	6.00915	5.79227	6.02001	5.78269	5.85635
ENSMUSG00000018326.9	Ywhab	7.44037	7.64715	7.22037	6.83129	6.88178	6.93721
ENSMUSG00000018334.18	Ksr1	6.12506	6.2905	6.02035	5.95315	6.31649	5.82156
ENSMUSG00000018339.11	Gpx3	5.94945	5.3767	5.45921	5.21701	5.21088	5.70652
ENSMUSG00000018340.13	Anxa6	6.04141	6.22723	5.5739	5.61139	5.5967	5.56853
ENSMUSG00000018341.12	Il12rb2	8.78964	8.38403	8.90232	8.60152	8.35897	8.76068
ENSMUSG00000018347.16	Zkscan6	5.58663	5.47352	4.94147	5.33055	5.32192	4.94147
ENSMUSG00000018362.14	Kpna2	5.31601	5.3767	5.30854	5.33055	5.32192	4.94147
ENSMUSG00000018363.16	Smurf2	5.72843	6.14221	6.12844	6.27344	5.74062	5.82156
ENSMUSG00000018372.13	Cep95	5.72843	5.85301	5.71302	5.61139	5.74062	5.70652
ENSMUSG00000018377.10	Vezf1	6.09798	5.74826	6.12844	5.49007	5.69596	5.66369
ENSMUSG00000018378.13	Cuedc1	6.38311	6.70812	6.02035	6.43494	6.05807	6.40443
ENSMUSG00000018379.17	Srsf1	6.98765	7.12111	6.98894	6.66722	6.48553	6.9495
ENSMUSG00000018381.15	Abi3	10.4608	9.86943	10.4006	10.3377	10.7366	10.0365
ENSMUSG00000018387.12	Shroom1	7.10764	6.78042	7.2	6.98986	7.06535	7.19387
ENSMUSG00000018395.19	Kif3a	6.34065	6.89529	6.07593	6.34562	5.69596	5.95271
ENSMUSG00000018398.18	Septin8	6.76854	7.17376	6.43539	6.27344	5.82255	6.4608
ENSMUSG00000018401.17	Mtmr4	6.09798	5.98849	5.45921	4.94147	5.5967	5.82156
ENSMUSG00000018405.7	Mrm1	6.29646	5.92344	5.71302	5.71278	6.38295	5.92179
ENSMUSG00000018411.17	Mapt	6.90987	7.57246	6.50922	6.47705	6.76352	6.44232
ENSMUSG00000018412.16	Kansl1	5.53122	6.33558	5.66984	6.0823	5.69596	5.78514
ENSMUSG00000018415.14	Gid4	5.84656	6.04913	6.37664	5.41728	6.02803	5.82156
ENSMUSG00000018417.14	Myo1b	5.46968	5.62581	5.75372	5.71278	5.69596	5.19914
ENSMUSG00000018425.18	Dhx40	5.63737	5.68976	4.94147	5.21701	5.32192	5.88972
ENSMUSG00000018427.8	Ypel2	5.31601	6.19408	5.45921	4.94147	5.5967	4.94147
ENSMUSG00000018428.15	Akap1	5.91653	5.62581	5.71302	5.61139	5.78269	5.66369
ENSMUSG00000018433.14	Nol11	5.88229	5.47352	4.94147	4.94147	4.94147	5.56853
ENSMUSG00000018442.13	Derl2	6.09798	5.82811	5.99124	5.9872	5.82255	6.11874
ENSMUSG00000018446.8	C1qbp	5.94945	5.92344	5.66984	5.80134	5.78269	5.82156
ENSMUSG00000018449.12	Rpain	5.31601	5.3767	5.30854	5.61139	4.94147	4.94147
ENSMUSG00000018451.7	6330403K07Rik	6.42399	6.69744	6.12844	6.02001	6.31649	6.06662
ENSMUSG00000018459.15	Slc13a3	5.53122	5.3767	4.94147	5.33055	4.94147	4.94147
ENSMUSG00000018470.8	Kcnab3	5.98116	5.98849	5.62368	4.94147	5.47798	5.82156
ENSMUSG00000018474.18	Chd3	8.11778	8.77346	7.78245	7.35415	7.30991	7.4841
ENSMUSG00000018476.7	Kdm6b	5.72843	6.00915	5.45921	4.94147	4.94147	5.95271
ENSMUSG00000018481.9	Appbp2	6.09798	6.06849	6.07593	5.71278	5.78269	6.01145
ENSMUSG00000018501.17	Ncor1	9.74836	9.82973	9.99227	10.297	10.0337	10.2989
ENSMUSG00000018507.16	Trpv2	5.53122	5.80241	5.30854	4.94147	5.69596	5.82156
ENSMUSG00000018509.8	Cenpv	4.94147	5.1597	5.30854	5.61139	4.94147	4.94147
ENSMUSG00000018537.16	Pcgf2	5.68442	6.00915	5.5739	5.80134	5.89671	6.36519
ENSMUSG00000018541.10	Cwc25	4.94147	5.42762	5.30854	4.94147	5.69596	5.30539
ENSMUSG00000018547.8	Pip4k2b	6.48263	6.49935	6.10254	5.41728	5.47798	5.74689
ENSMUSG00000018548.15	Trim37	7.18552	6.91346	6.70615	6.81584	6.26978	6.61494
ENSMUSG00000018559.16	Ctdnep1	6.31878	6.40677	6.88858	6.47705	6.61522	6.88684
ENSMUSG00000018565.17	Elp5	8.53241	7.87629	8.37334	8.39863	8.76984	8.25291
ENSMUSG00000018567.14	Gabarap	5.31601	5.90062	5.5739	5.80134	4.94147	5.6179
ENSMUSG00000018569.12	Cldn7	5.53122	5.1597	5.51955	5.41728	5.21088	5.19914
ENSMUSG00000018570.17	2810408A11Rik	5.20668	5.1597	4.94147	4.94147	4.94147	5.51463
ENSMUSG00000018572.10	Phf23	5.39955	5.68976	4.94147	5.33055	5.32192	4.94147
ENSMUSG00000018574.14	Acadvl	6.86913	6.90441	6.8622	6.93447	7.02816	6.92481
ENSMUSG00000018581.15	Dnah11	5.68442	5.77582	6.10254	6.0823	5.86048	5.78514
ENSMUSG00000018583.5	G3bp1	5.91653	6.24342	6.15366	6.05167	5.93144	5.82156
ENSMUSG00000018585.9	Atox1	4.94147	5.3767	4.94147	4.94147	5.47798	5.30539
ENSMUSG00000018593.13	Sparc	6.92317	7.15145	6.4729	6.19593	6.05807	6.21532
ENSMUSG00000018595.6	Glra4	5.68442	5.62581	5.62368	5.41728	5.32192	5.19914
ENSMUSG00000018599.5	Mief2	5.31601	5.47352	5.20138	4.94147	4.94147	5.19914
ENSMUSG00000018604.18	Tbx3	5.39955	5.1597	5.45921	5.33055	5.47798	5.66369
ENSMUSG00000018634.10	Crhr1	5.58663	5.1597	4.94147	5.61139	5.32192	5.30539
ENSMUSG00000018648.15	Dusp14	5.98116	5.47352	5.45921	5.61139	6.11541	5.45479
ENSMUSG00000018651.14	Tada2a	5.31601	5.55469	4.94147	5.33055	5.47798	5.56853
ENSMUSG00000018656.5	Tcaf3	5.20668	4.94147	5.20138	4.94147	4.94147	5.45479
ENSMUSG00000018659.12	Pnpo	4.94147	5.62581	5.5739	5.21701	5.32192	5.3866
ENSMUSG00000018661.17	Cog1	8.9416	8.71388	9.16695	8.95679	8.92848	9.13696
ENSMUSG00000018666.13	Cbx1	6.17706	6.1243	5.75372	6.19593	6.42512	6.69257
ENSMUSG00000018669.14	Cdk5rap3	5.39955	5.82811	5.30854	5.33055	5.5967	5.66369
ENSMUSG00000018672.15	Copz2	5.46968	5.24981	4.94147	4.94147	5.32192	5.45479
ENSMUSG00000018677.9	Slc25a39	5.58663	5.90062	5.5739	4.94147	5.69596	5.56853
ENSMUSG00000018678.13	Sp2	6.25034	6.78042	6.27108	6.68466	6.31649	6.42354
ENSMUSG00000018697.14	Aatf	5.72843	5.68976	5.45921	5.21701	4.94147	5.66369
ENSMUSG00000018707.13	Dync1h1	7.3384	7.86302	7.46862	7.09397	6.9234	7.04377
ENSMUSG00000018727.19	Cpsf4l	6.88286	7.05014	7.17932	7.33344	7.37916	7.35581
ENSMUSG00000018733.10	Pex12	7.44037	7.54477	7.34563	7.98499	7.75581	7.835
ENSMUSG00000018736.14	Ndel1	5.84656	6.19408	5.51955	5.61139	4.94147	5.70652
ENSMUSG00000018740.14	Slc25a35	7.92437	7.89378	7.98139	7.97848	8.08083	8.37864
ENSMUSG00000018750.14	Zbtb4	6.31878	6.3502	5.45921	6.02001	5.78269	5.30539
ENSMUSG00000018752.19	Tnfsfm13	4.94147	5.62581	5.39044	5.49007	5.32192	5.3866
ENSMUSG00000018761.14	Mpdu1	4.94147	5.51562	5.30854	4.94147	5.32192	5.3866
ENSMUSG00000018765.5	Fxr2	6.29646	6.56116	5.89768	5.84202	5.78269	6.01145
ENSMUSG00000018770.9	Atp5g3	5.84656	6.24342	6.17826	5.61139	5.86048	5.88972
ENSMUSG00000018774.13	Cd68	5.58663	5.47352	5.45921	4.94147	5.64821	5.56853
ENSMUSG00000018776.10	Slc35g3	5.58663	5.59129	5.51955	6.22242	6.05807	5.88972
ENSMUSG00000018796.13	Acsl1	5.72843	5.62581	5.5739	5.71278	5.32192	4.94147
ENSMUSG00000018800.14	Abca5	5.39955	5.90062	5.82898	5.66401	5.32192	5.45479
ENSMUSG00000018809.2	Smyd4	5.20668	5.59129	5.51955	5.49007	5.21088	4.94147
ENSMUSG00000018819.10	Lsp1	5.39955	4.94147	5.30854	4.94147	5.40676	4.94147
ENSMUSG00000018820.13	Zfyve27	6.04141	5.94567	5.5739	5.41728	5.93144	5.70652
ENSMUSG00000018821.3	Avpi1	5.20668	5.3767	5.75372	4.94147	5.5967	5.3866
ENSMUSG00000018822.7	Sfrp5	5.53122	4.94147	5.20138	4.94147	5.21088	4.94147
ENSMUSG00000018830.10	Myh11	5.76989	4.94147	5.45921	4.94147	4.94147	5.30539
ENSMUSG00000018844.6	Fndc8	7.37637	7.07423	7.44319	7.15505	7.78479	7.86626
ENSMUSG00000018845.14	Unc45b	4.94147	5.1597	5.20138	5.21701	5.5967	5.56853
ENSMUSG00000018846.8	Pank3	6.04141	6.1243	5.66984	5.71278	5.78269	5.95271
ENSMUSG00000018848.4	Rars	4.94147	5.47352	4.94147	5.49007	4.94147	5.19914
ENSMUSG00000018849.6	Wwc1	6.44387	6.85816	6.12844	6.29805	5.54045	6.06662
ENSMUSG00000018858.15	Mrpl58	5.46968	5.55469	5.66984	5.49007	5.5967	5.51463
ENSMUSG00000018865.9	Sult4a1	6.86913	6.65372	6.57858	6.61333	6.11541	6.36519
ENSMUSG00000018882.12	Mrpl45	4.94147	5.3767	5.45921	4.94147	4.94147	5.30539
ENSMUSG00000018893.15	Mb	5.20668	5.47352	5.5739	5.49007	5.78269	5.66369
ENSMUSG00000018899.16	Irf1	6.40374	6.43401	7.05936	7.25832	6.9234	6.76551
ENSMUSG00000018900.7	Slc22a5	4.94147	5.24981	5.5739	5.41728	4.94147	5.30539
ENSMUSG00000018906.14	P4ha2	5.68442	5.31875	5.62368	5.21701	5.21088	5.30539
ENSMUSG00000018909.15	Arrb1	6.59159	6.85816	6.27108	6.0823	5.93144	5.92179
ENSMUSG00000018919.10	Tm4sf5	4.94147	4.94147	5.30854	5.55392	5.32192	4.94147
ENSMUSG00000018920.11	Cxcl16	5.46968	5.59129	5.82898	5.66401	6.29339	5.88972
ENSMUSG00000018921.11	Pelp1	5.68442	5.80241	5.66984	6.24825	5.32192	5.51463
ENSMUSG00000018923.13	Med11	4.94147	5.47352	5.5739	4.94147	4.94147	5.3866
ENSMUSG00000018925.3	Heatr9	5.46968	5.42762	5.45921	5.88074	5.47798	5.66369
ENSMUSG00000018931.3	Natd1	5.58663	5.47352	5.45921	4.94147	4.94147	5.30539
ENSMUSG00000018932.9	Map2k3	5.39955	5.24981	5.20138	4.94147	4.94147	4.94147
ENSMUSG00000018965.11	Ywhah	7.66992	8.1329	8.09808	7.99147	7.33007	7.78346
ENSMUSG00000018974.7	Sart3	5.58663	6.1243	5.66984	6.05167	5.40676	5.82156
ENSMUSG00000018986.10	Slfn3	5.20668	4.94147	4.94147	5.49007	4.94147	5.19914
ENSMUSG00000018995.12	Nars2	5.58663	4.94147	4.94147	5.49007	5.32192	4.94147
ENSMUSG00000018999.14	Slc35b4	5.84656	5.74826	5.66984	5.49007	5.32192	4.94147
ENSMUSG00000019027.8	Dnah1	6.92317	6.42048	6.67551	6.63156	7.19329	7.02084
ENSMUSG00000019039.14	Dalrd3	10.5131	10.4329	10.8834	10.3136	11.0151	10.8879
ENSMUSG00000019054.13	Fis1	5.39955	6.10606	5.30854	5.33055	5.93144	4.94147
ENSMUSG00000019055.15	Plod1	5.53122	5.3767	5.20138	5.49007	5.74062	5.3866
ENSMUSG00000019066.13	Rab3d	5.68442	5.65856	5.75372	5.71278	6.24562	5.82156
ENSMUSG00000019080.8	Mfsd3	6.07012	6.1243	5.75372	5.55392	5.93144	5.98256
ENSMUSG00000019082.18	Slc25a22	5.58663	6.47367	5.75372	5.61139	5.5967	5.66369
ENSMUSG00000019087.13	Atp6ap1	6.29646	6.6648	6.4729	6.0823	5.93144	6.06662
ENSMUSG00000019088.14	Dnase1l1	5.31601	4.94147	5.20138	5.49007	5.32192	4.94147
ENSMUSG00000019102.10	Aldh3a1	5.39955	5.1597	5.30854	4.94147	5.40676	5.30539
ENSMUSG00000019124.10	Scrn1	10.343	9.93118	10.4755	10.3124	9.25554	9.4652
ENSMUSG00000019132.11	BC005537	6.76854	6.70812	6.57858	5.84202	6.08717	6.21532
ENSMUSG00000019139.10	Isyna1	5.58663	6.3929	6.15366	6.24825	6.05807	5.88972
ENSMUSG00000019143.15	Hars2	7.77876	7.37836	7.98717	8.07922	8.28564	8.01845
ENSMUSG00000019146.2	Cacng2	6.20208	6.69744	6.65989	6.89128	6.31649	6.9975
ENSMUSG00000019158.9	Tmem160	5.39955	5.96734	5.51955	5.80134	5.40676	5.66369
ENSMUSG00000019173.11	Rab5c	5.63737	5.85301	5.62368	5.49007	5.86048	5.74689
ENSMUSG00000019179.10	Mdh2	5.58663	6.72922	6.07593	5.80134	5.99698	5.56853
ENSMUSG00000019188.16	H13	5.76989	6.19408	5.75372	5.84202	5.86048	5.51463
ENSMUSG00000019189.13	Rnf145	6.07012	5.74826	5.62368	5.88074	5.32192	6.09304
ENSMUSG00000019194.15	Scn1b	6.90987	7.57794	7.15831	6.94855	7.18216	7.1837
ENSMUSG00000019210.10	Atp6v1e1	6.46342	7.00057	6.31456	6.14076	6.22089	6.61494
ENSMUSG00000019214.14	Chtf18	8.23337	8.70166	8.84361	8.64293	9.22469	9.23696
ENSMUSG00000019230.14	Lhx9	5.53122	5.24981	5.30854	4.94147	4.94147	4.94147
ENSMUSG00000019232.14	Etnppl	5.46968	5.31875	4.94147	5.84202	4.94147	5.51463
ENSMUSG00000019235.9	Rps6kl1	6.70716	6.19408	6.04856	5.95315	6.05807	6.1682
ENSMUSG00000019254.16	Ppp1r12c	6.25034	6.04913	5.89768	5.91772	5.93144	6.11874
ENSMUSG00000019256.17	Ahr	5.39955	5.3767	5.20138	4.94147	5.5967	4.94147
ENSMUSG00000019261.3	Map1s	5.31601	5.74826	5.45921	5.49007	5.5967	5.56853
ENSMUSG00000019295.8	Tmem129	6.25034	6.06849	5.89768	6.22242	6.24562	6.58241
ENSMUSG00000019297.9	Nop9	7.32873	7.35925	6.95222	6.94855	7.59281	7.31019
ENSMUSG00000019302.16	Atp6v0a1	6.44387	7.22439	6.07593	5.61139	6.48553	6.42354
ENSMUSG00000019303.14	Psmc3ip	7.39497	7.09004	7.3639	7.34383	7.44502	7.96762
ENSMUSG00000019312.10	Grb7	5.58663	5.1597	5.45921	5.49007	5.40676	5.82156
ENSMUSG00000019320.14	Noxo1	6.1514	6.19408	5.96115	6.55687	6.54289	6.03945
ENSMUSG00000019338.13	Zfp687	6.5201	6.48658	6.4543	6.39118	6.08717	6.47898
ENSMUSG00000019359.14	Gdpd2	5.20668	5.3767	5.45921	5.61139	5.21088	5.3866
ENSMUSG00000019362.8	D8Ertd738e	5.31601	5.94567	5.5739	5.49007	4.94147	5.45479
ENSMUSG00000019368.13	Sec14l4	5.31601	4.94147	5.45921	5.21701	4.94147	5.30539
ENSMUSG00000019370.10	Calm3	8.12325	8.73322	8.22057	8.02975	7.92127	7.96186
ENSMUSG00000019373.11	Cops3	6.6425	6.27504	6.29304	6.68466	6.71608	6.4608
ENSMUSG00000019428.16	Fkbp8	6.88286	7.16637	6.61178	6.49753	6.31649	6.66212
ENSMUSG00000019432.15	Ddx39b	5.58663	6.33558	5.75372	5.71278	5.64821	5.74689
ENSMUSG00000019433.9	Gipc1	5.91653	5.90062	5.66984	5.9872	5.5967	4.94147
ENSMUSG00000019437.17	Tlcd1	11.5872	11.8199	12.3505	12.323	12.2974	12.2398
ENSMUSG00000019461.12	Plscr3	5.58663	5.42762	5.75372	5.33055	5.69596	5.3866
ENSMUSG00000019464.6	Ptger1	10.8622	10.5338	10.6164	10.5463	11.3523	11.1419
ENSMUSG00000019467.15	Arhgef25	6.01179	6.91346	6.69093	5.9872	6.05807	6.19203
ENSMUSG00000019470.12	Xab2	8.1715	8.14385	8.35567	8.26134	8.8929	8.84983
ENSMUSG00000019471.10	Cdc37	6.01179	6.44739	6.12844	5.61139	5.86048	5.45479
ENSMUSG00000019478.16	Rab4a	8.12869	7.66264	7.5891	8.17889	8.34941	8.08876
ENSMUSG00000019487.11	Trip10	5.63737	4.94147	5.30854	5.33055	4.94147	4.94147
ENSMUSG00000019494.14	Cops6	6.5201	6.3502	6.35634	6.02001	6.36125	6.44232
ENSMUSG00000019505.7	Ubb	5.76989	7.28677	6.39657	6.14076	6.16954	5.82156
ENSMUSG00000019518.11	Ap4m1	9.09834	8.88564	8.96453	8.88627	9.60185	9.29242
ENSMUSG00000019528.18	Gyg	5.72843	5.55469	5.30854	5.55392	4.94147	5.56853
ENSMUSG00000019539.11	Rcn3	5.39955	5.3767	5.20138	4.94147	5.64821	4.94147
ENSMUSG00000019558.14	Slc6a8	6.34065	6.4606	6.20227	6.27344	6.5614	6.7796
ENSMUSG00000019564.12	Arid3a	5.58663	5.62581	5.89768	5.66401	5.86048	5.3866
ENSMUSG00000019577.6	Pdk4	5.72843	5.51562	4.94147	4.94147	5.64821	5.66369
ENSMUSG00000019578.11	Ubxn6	7.30919	7.23851	7.3639	7.06872	7.38877	7.04377
ENSMUSG00000019579.13	Mydgf	6.09798	6.56116	6.72118	6.41328	6.3391	6.44232
ENSMUSG00000019590.16	Cyb561	5.68442	5.47352	5.51955	5.41728	5.78269	5.56853
ENSMUSG00000019647.16	Sema6a	5.98116	6.15981	6.02035	6.14076	5.32192	5.74689
ENSMUSG00000019659.8	Ccdc12	5.76989	5.62581	5.66984	5.33055	5.47798	5.56853
ENSMUSG00000019689.4	Fmc1	4.94147	5.24981	5.30854	4.94147	5.47798	4.94147
ENSMUSG00000019699.16	Akt3	7.25905	7.11341	7.16886	7.33344	6.59756	6.53185
ENSMUSG00000019710.13	Mrpl24	7.72178	7.7327	7.49358	7.23606	7.98481	8.00731
ENSMUSG00000019715.14	Gle1	4.94147	5.47352	5.30854	5.80134	5.40676	5.45479
ENSMUSG00000019718.8	L3hypdh	5.68442	5.98849	6.15366	6.3221	6.14285	6.26036
ENSMUSG00000019726.12	Lyst	6.01179	6.10606	6.20227	6.02001	5.93144	5.45479
ENSMUSG00000019731.13	Slc35e1	5.68442	5.24981	5.45921	5.66401	5.5967	5.51463
ENSMUSG00000019732.14	Calr3	6.42399	6.37885	6.37664	6.80018	6.73209	6.47898
ENSMUSG00000019734.16	Tmc4	4.94147	5.1597	5.45921	4.94147	4.94147	5.30539
ENSMUSG00000019737.14	Syne4	5.63737	5.24981	4.94147	4.94147	4.94147	5.66369
ENSMUSG00000019738.15	Polr2i	8.1556	7.60497	8.27335	7.84141	8.57099	8.07817
ENSMUSG00000019761.10	Krt10	6.53839	6.02936	6.31456	6.51765	6.80919	6.54895
ENSMUSG00000019763.11	Rmnd1	6.1514	5.92344	6.24865	6.24825	5.96482	5.88972
ENSMUSG00000019768.16	Esr1	5.72843	5.31875	5.62368	5.41728	4.94147	5.30539
ENSMUSG00000019772.5	Vip	5.39955	5.55469	5.20138	5.41728	5.69596	5.45479
ENSMUSG00000019774.8	Mtrf1l	4.94147	5.47352	5.20138	5.49007	4.94147	4.94147
ENSMUSG00000019775.17	Rgs17	5.94945	6.76019	5.89768	5.88074	6.31649	5.88972
ENSMUSG00000019777.16	Hdac2	6.38311	6.30574	5.66984	5.95315	4.94147	5.19914
ENSMUSG00000019782.10	Rwdd1	5.68442	6.10606	5.99124	5.88074	5.69596	5.3866
ENSMUSG00000019785.14	Clvs2	5.76989	6.19408	5.66984	5.91772	5.5967	5.88972
ENSMUSG00000019787.9	Trdn	5.20668	4.94147	4.94147	5.66401	5.21088	4.94147
ENSMUSG00000019789.9	Hey2	4.94147	5.3767	4.94147	5.21701	4.94147	5.30539
ENSMUSG00000019790.17	Stxbp5	5.98116	6.36462	6.39657	6.0823	5.86048	5.95271
ENSMUSG00000019791.12	Hint3	4.94147	5.1597	5.45921	5.21701	4.94147	4.94147
ENSMUSG00000019794.13	Katna1	5.31601	5.24981	4.94147	5.21701	4.94147	4.94147
ENSMUSG00000019795.17	Pcmt1	6.5564	6.71872	6.5953	6.98986	6.5614	6.14378
ENSMUSG00000019796.12	Lrp11	6.36209	6.58499	5.82898	5.88074	6.22089	6.1682
ENSMUSG00000019797.11	Mtres1	5.58663	5.74826	5.79227	5.84202	4.94147	5.30539
ENSMUSG00000019802.13	Sec63	5.68442	6.33558	5.62368	5.80134	5.69596	5.74689
ENSMUSG00000019803.11	Nr2e1	5.98116	5.80241	5.82898	6.19593	5.74062	5.56853
ENSMUSG00000019804.12	Snx3	6.09798	6.30574	6.10254	5.61139	6.02803	5.74689
ENSMUSG00000019806.13	Aig1	5.68442	5.94567	5.5739	5.41728	5.32192	4.94147
ENSMUSG00000019808.8	Adat2	7.06097	6.70812	7.00094	6.96247	7.23689	7.05508
ENSMUSG00000019809.16	Pex3	5.63737	5.80241	5.30854	5.55392	4.94147	5.6179
ENSMUSG00000019810.15	Fuca2	5.58663	5.3767	5.45921	5.41728	5.32192	5.30539
ENSMUSG00000019814.5	Ltv1	5.46968	5.24981	5.30854	4.94147	4.94147	5.30539
ENSMUSG00000019817.18	Plagl1	5.98116	5.90062	6.20227	6.02001	5.78269	5.56853
ENSMUSG00000019818.15	Cd164	6.04141	5.62581	5.30854	5.80134	5.47798	5.45479
ENSMUSG00000019820.11	Utrn	6.20208	6.4606	5.75372	5.71278	5.32192	4.94147
ENSMUSG00000019822.12	Smpd2	7.48429	7.30693	7.56584	7.78257	8.17072	7.89685
ENSMUSG00000019823.17	Mical1	5.58663	5.68976	5.71302	6.19593	5.96482	5.30539
ENSMUSG00000019826.11	Zbtb24	5.46968	5.24981	5.45921	5.49007	4.94147	4.94147
ENSMUSG00000019828.13	Grm1	6.36209	6.10606	6.61178	6.68466	6.16954	6.32448
ENSMUSG00000019831.14	Wasf1	6.6425	6.70812	6.33565	6.43494	6.05807	5.95271
ENSMUSG00000019837.8	Gtf3c6	5.46968	5.98849	5.66984	5.41728	5.32192	6.09304
ENSMUSG00000019841.15	Rev3l	5.46968	6.00915	5.75372	6.02001	5.5967	5.30539
ENSMUSG00000019842.6	Traf3ip2	8.46976	8.31487	9.21155	9.62142	9.37269	9.28333
ENSMUSG00000019843.14	Fyn	6.1514	6.65372	5.86405	6.22242	6.19554	6.21532
ENSMUSG00000019845.8	Tube1	5.46968	5.3767	4.94147	4.94147	5.40676	5.30539
ENSMUSG00000019846.11	Lama4	5.31601	5.24981	4.94147	5.55392	4.94147	5.30539
ENSMUSG00000019849.11	Prep	6.25034	5.24981	5.45921	5.84202	5.5967	4.94147
ENSMUSG00000019852.7	Arfgef3	6.70716	6.7904	6.65989	7.10642	6.73209	6.89962
ENSMUSG00000019854.17	Reps1	5.53122	5.87716	5.45921	5.71278	5.32192	5.30539
ENSMUSG00000019856.14	Fam184a	5.31601	5.82811	5.45921	5.49007	5.32192	4.94147
ENSMUSG00000019857.7	Asf1a	6.29646	5.96734	6.33565	6.3221	6.02803	6.26036
ENSMUSG00000019861.15	Gopc	5.46968	5.47352	5.82898	4.94147	5.5967	5.82156
ENSMUSG00000019863.7	Qrsl1	5.58663	5.42762	5.39044	5.33055	5.5967	5.30539
ENSMUSG00000019864.14	Rtn4ip1	5.20668	5.47352	5.39044	5.61139	5.47798	5.19914
ENSMUSG00000019866.15	Crybg1	5.94945	5.77582	6.39657	5.95315	5.86048	5.56853
ENSMUSG00000019868.16	Vta1	4.94147	6.02936	5.62368	5.33055	5.32192	5.30539
ENSMUSG00000019872.13	Smpdl3a	4.94147	5.31875	5.30854	4.94147	5.32192	4.94147
ENSMUSG00000019873.8	Reep3	6.07012	5.92344	5.62368	5.91772	5.64821	5.74689
ENSMUSG00000019874.11	Fabp7	5.46968	5.68976	5.39044	5.55392	4.94147	4.94147
ENSMUSG00000019877.10	Serinc1	7.11905	7.82245	7.02463	6.51765	7.06535	6.59878
ENSMUSG00000019878.8	Hsf2	4.94147	5.62581	5.62368	5.61139	5.82255	5.66369
ENSMUSG00000019880.10	Rspo3	5.31601	5.3767	5.20138	4.94147	5.32192	5.45479
ENSMUSG00000019883.11	Echdc1	10.6662	10.637	10.9737	10.8256	10.7183	10.9509
ENSMUSG00000019888.16	Mgat4c	5.72843	5.31875	5.20138	4.94147	4.94147	4.94147
ENSMUSG00000019889.10	Ptprk	5.91653	5.80241	4.94147	5.95315	5.5967	5.56853
ENSMUSG00000019892.13	Lrriq1	5.39955	5.24981	5.30854	5.33055	5.40676	5.30539
ENSMUSG00000019893.13	Ros1	5.31601	4.94147	4.94147	5.21701	5.32192	4.94147
ENSMUSG00000019894.14	Slc6a15	6.17706	6.08746	6.43539	6.02001	6.05807	5.66369
ENSMUSG00000019897.8	Ccdc59	5.94945	6.2905	6.27108	6.51765	6.19554	5.66369
ENSMUSG00000019899.17	Lama2	5.58663	5.42762	5.45921	5.61139	5.32192	4.94147
ENSMUSG00000019906.15	Lin7a	5.58663	5.65856	5.62368	5.75838	5.74062	6.21532
ENSMUSG00000019907.10	Ppp1r12a	6.31878	6.70812	6.02035	5.84202	6.38295	6.23808
ENSMUSG00000019916.14	P4ha1	5.76989	5.74826	4.94147	5.21701	5.32192	5.56853
ENSMUSG00000019917.10	Septin10	5.91653	5.42762	5.45921	4.94147	5.21088	5.56853
ENSMUSG00000019920.18	Lims1	5.58663	4.94147	5.66984	5.55392	4.94147	4.94147
ENSMUSG00000019923.14	Zwint	6.1514	7.2594	6.88858	6.55687	6.40424	6.86088
ENSMUSG00000019927.6	Ube2d1	5.46968	5.62581	5.5739	5.41728	5.47798	5.30539
ENSMUSG00000019929.16	Dcn	5.39955	5.24981	4.94147	4.94147	4.94147	5.30539
ENSMUSG00000019936.10	Epyc	7.63165	7.55592	7.37295	7.93875	6.38295	6.9495
ENSMUSG00000019943.10	Atp2b1	8.07892	8.4529	7.65661	7.53652	7.25816	6.9495
ENSMUSG00000019944.14	Rhobtb1	5.31601	5.31875	5.75372	5.80134	5.47798	5.3866
ENSMUSG00000019947.10	Arid5b	5.98116	5.74826	5.45921	5.33055	5.5967	5.66369
ENSMUSG00000019948.4	Actr6	5.58663	5.74826	5.62368	5.33055	5.47798	5.30539
ENSMUSG00000019951.10	Uhrf1bp1l	6.46342	6.32077	5.75372	6.29805	5.89671	5.82156
ENSMUSG00000019952.15	Poc1b	6.50152	6.4606	5.75372	6.36864	6.38295	6.19203
ENSMUSG00000019960.8	Dusp6	6.20208	5.74826	4.94147	5.49007	6.14285	5.51463
ENSMUSG00000019961.17	Tmpo	5.63737	5.55469	5.30854	5.41728	4.94147	5.56853
ENSMUSG00000019966.18	Kitl	5.88229	5.47352	5.66984	5.71278	4.94147	5.30539
ENSMUSG00000019969.14	Psen1	5.58663	5.90062	5.30854	5.71278	5.40676	5.56853
ENSMUSG00000019970.15	Sgk1	5.72843	5.90062	5.45921	5.66401	5.40676	5.45479
ENSMUSG00000019971.10	Cep290	8.33553	8.3871	8.11399	8.22894	8.2136	8.42928
ENSMUSG00000019977.16	Hbs1l	5.68442	6.08746	5.79227	5.95315	5.5967	5.56853
ENSMUSG00000019978.16	Epb41l2	6.25034	6.53683	5.66984	5.95315	5.78269	6.06662
ENSMUSG00000019979.12	Apaf1	5.39955	5.42762	5.45921	4.94147	5.40676	5.30539
ENSMUSG00000019982.15	Myb	6.1514	5.85301	5.62368	6.02001	6.11541	5.51463
ENSMUSG00000019984.16	Med23	5.68442	5.74826	5.30854	5.75838	4.94147	5.56853
ENSMUSG00000019986.17	Ahi1	6.46342	6.92244	6.73603	6.34562	5.86048	5.74689
ENSMUSG00000019987.9	Arg1	4.94147	5.1597	5.30854	4.94147	4.94147	5.3866
ENSMUSG00000019989.8	Enpp3	5.31601	4.94147	4.94147	5.21701	5.32192	4.94147
ENSMUSG00000019990.15	Pde7b	5.68442	5.80241	5.45921	5.21701	4.94147	4.94147
ENSMUSG00000019996.17	Map7	6.92317	7.00897	6.65989	6.73551	6.64979	6.75127
ENSMUSG00000019997.11	Ccn2	5.72843	5.65856	5.82898	5.80134	6.19554	6.32448
ENSMUSG00000019998.6	Stx7	5.53122	6.19408	5.5739	6.02001	5.47798	5.74689
ENSMUSG00000020000.7	Moxd1	5.46968	5.47352	4.94147	5.61139	5.47798	5.30539
ENSMUSG00000020003.16	Pex7	5.94945	5.51562	5.82898	4.94147	5.32192	5.30539
ENSMUSG00000020007.4	Il20ra	5.31601	4.94147	5.51955	5.21701	4.94147	4.94147
ENSMUSG00000020014.17	Cfap54	5.68442	5.42762	5.30854	5.61139	4.94147	4.94147
ENSMUSG00000020015.10	Cdk17	7.02483	7.20293	6.95222	7.06872	6.9234	6.7796
ENSMUSG00000020018.6	Snrpf	4.94147	5.42762	5.66984	4.94147	5.47798	5.66369
ENSMUSG00000020019.4	Ntn4	4.94147	4.94147	5.45921	5.49007	5.47798	4.94147
ENSMUSG00000020020.8	Usp44	5.20668	4.94147	4.94147	5.21701	5.32192	5.19914
ENSMUSG00000020021.4	Fgd6	5.63737	5.55469	4.94147	5.61139	4.94147	5.19914
ENSMUSG00000020022.17	Ndufa12	5.98116	5.87716	5.89768	6.02001	5.40676	5.82156
ENSMUSG00000020023.18	Tmcc3	6.01179	6.17709	5.75372	6.05167	5.54045	5.30539
ENSMUSG00000020024.7	Cep83	5.98116	6.04913	5.30854	5.80134	5.5967	5.45479
ENSMUSG00000020027.18	Socs2	4.94147	5.80241	5.86405	5.84202	5.93144	5.45479
ENSMUSG00000020029.6	Nudt4	6.50152	6.33558	6.07593	6.02001	6.44562	6.42354
ENSMUSG00000020032.14	Nuak1	6.09798	5.80241	5.66984	4.94147	5.47798	5.56853
ENSMUSG00000020033.2	4930463O16Rik	4.94147	4.94147	4.94147	5.21701	5.21088	5.30539
ENSMUSG00000020034.7	Tcp11l2	4.94147	5.47352	4.94147	5.95315	5.32192	4.94147
ENSMUSG00000020037.15	Rfx4	5.63737	5.47352	6.02035	5.41728	5.21088	5.19914
ENSMUSG00000020038.10	Cry1	5.46968	5.51562	4.94147	5.66401	4.94147	4.94147
ENSMUSG00000020042.15	Btbd11	5.91653	5.80241	6.02035	6.14076	5.78269	5.74689
ENSMUSG00000020044.13	Timp3	6.34065	6.53683	6.35634	6.45619	6.16954	6.5658
ENSMUSG00000020048.13	Hsp90b1	7.97377	7.9699	7.55011	7.35415	7.29972	7.04377
ENSMUSG00000020052.9	Ascl1	5.46968	5.47352	6.10254	5.66401	6.29339	6.40443
ENSMUSG00000020053.18	Igf1	5.46968	4.94147	5.30854	5.41728	5.32192	4.94147
ENSMUSG00000020057.2	Dram1	5.20668	5.47352	5.30854	4.94147	4.94147	4.94147
ENSMUSG00000020059.9	Sycp3	8.43081	8.54074	8.44187	8.76417	8.41501	8.79957
ENSMUSG00000020061.18	Mybpc1	5.20668	5.24981	4.94147	4.94147	5.32192	4.94147
ENSMUSG00000020063.16	Sirt1	6.62577	6.37885	6.39657	6.63156	6.59756	6.42354
ENSMUSG00000020064.9	Herc4	5.58663	5.68976	5.45921	4.94147	4.94147	5.6179
ENSMUSG00000020069.16	Hnrnph3	6.22649	6.67578	6.7937	6.84656	6.9234	7.21398
ENSMUSG00000020070.18	Rufy2	8.42641	8.8529	8.36011	8.25062	8.83269	9.01303
ENSMUSG00000020072.15	Pbld2	4.94147	5.1597	5.30854	4.94147	5.64821	5.45479
ENSMUSG00000020074.7	Ccar1	5.91653	6.60834	6.10254	5.49007	6.11541	5.88972
ENSMUSG00000020075.8	Ddx21	5.31601	5.85301	5.5739	5.33055	5.32192	5.88972
ENSMUSG00000020076.7	Ddx50	5.94945	6.37885	6.02035	5.61139	5.21088	5.70652
ENSMUSG00000020078.16	Vps26a	6.09798	5.92344	5.75372	5.55392	5.32192	5.88972
ENSMUSG00000020079.15	Supv3l1	5.76989	5.65856	5.30854	5.61139	5.21088	5.45479
ENSMUSG00000020083.13	Fam241b	5.46968	5.80241	5.30854	5.61139	5.32192	5.45479
ENSMUSG00000020085.15	Aifm2	6.82701	6.86755	7.02463	7.13096	7.34003	7.44268
ENSMUSG00000020086.6	Macroh2a2	7.15271	7.23147	7.07073	7.13096	7.73367	7.36476
ENSMUSG00000020087.5	Tysnd1	5.68442	5.51562	5.20138	5.66401	4.94147	5.30539
ENSMUSG00000020088.10	Sar1a	5.76989	5.98849	5.30854	5.33055	5.54045	5.19914
ENSMUSG00000020089.8	Ppa1	5.46968	5.90062	5.45921	5.33055	5.32192	4.94147
ENSMUSG00000020090.7	Npffr1	5.53122	5.24981	4.94147	5.61139	5.21088	4.94147
ENSMUSG00000020091.15	Eif4ebp2	5.46968	6.33558	5.82898	5.80134	5.78269	5.82156
ENSMUSG00000020092.9	Pald1	5.31601	5.47352	5.20138	5.33055	4.94147	4.94147
ENSMUSG00000020096.21	Tbata	4.94147	5.47352	5.30854	5.71278	4.94147	5.19914
ENSMUSG00000020097.14	Sgpl1	5.58663	5.71961	5.5739	4.94147	4.94147	4.94147
ENSMUSG00000020098.7	Pcbd1	4.94147	5.24981	5.30854	5.33055	4.94147	4.94147
ENSMUSG00000020099.8	Unc5b	5.91653	5.71961	5.30854	4.94147	4.94147	5.56853
ENSMUSG00000020100.15	Slc29a3	5.31601	5.74826	5.93	5.9872	5.69596	5.70652
ENSMUSG00000020101.14	Vsir	5.46968	5.68976	5.30854	5.41728	5.32192	5.56853
ENSMUSG00000020102.15	Slc16a7	5.80918	5.68976	5.45921	5.88074	5.5967	5.56853
ENSMUSG00000020105.9	Lrig3	5.53122	5.3767	5.39044	5.21701	5.21088	4.94147
ENSMUSG00000020107.10	Anapc16	4.94147	5.51562	5.45921	4.94147	5.47798	5.45479
ENSMUSG00000020108.4	Ddit4	5.31601	5.82811	5.45921	5.75838	6.29339	5.74689
ENSMUSG00000020109.13	Dnajb12	6.60881	6.73963	6.76521	6.39118	6.63263	6.49688
ENSMUSG00000020111.15	Micu1	5.31601	5.77582	5.66984	5.33055	5.47798	5.92179
ENSMUSG00000020114.12	Cand1	5.98116	6.44739	5.5739	5.88074	5.64821	6.19203
ENSMUSG00000020115.3	Tbk1	5.46968	5.62581	5.45921	4.94147	4.94147	5.30539
ENSMUSG00000020116.7	Pno1	5.31601	4.94147	4.94147	5.49007	4.94147	5.45479
ENSMUSG00000020120.15	Plek	8.31186	8.40535	8.9989	8.89656	9.02424	8.70028
ENSMUSG00000020121.15	Srgap1	5.39955	4.94147	4.94147	4.94147	5.40676	5.30539
ENSMUSG00000020122.16	Egfr	5.31601	5.55469	4.94147	5.55392	4.94147	5.30539
ENSMUSG00000020123.6	Avpr1a	5.31601	4.94147	5.20138	4.94147	5.21088	4.94147
ENSMUSG00000020124.10	Usp15	6.34065	6.51198	6.17826	5.95315	5.47798	5.56853
ENSMUSG00000020128.15	Vps54	6.1514	5.68976	6.10254	5.88074	5.82255	5.85635
ENSMUSG00000020130.9	Tbc1d15	5.68442	5.51562	5.82898	5.21701	4.94147	4.94147
ENSMUSG00000020131.14	Pcsk4	5.31601	4.94147	4.94147	5.71278	6.02803	6.11874
ENSMUSG00000020132.10	Rab21	5.91653	6.02936	5.66984	5.88074	5.78269	5.66369
ENSMUSG00000020133.8	2310011J03Rik	6.09798	5.90062	6.22572	5.55392	6.26978	6.38498
ENSMUSG00000020134.13	Peli1	5.80918	6.10606	5.30854	5.84202	5.93144	5.45479
ENSMUSG00000020135.13	Apc2	6.98765	6.93136	6.4543	6.16873	6.88178	6.7796
ENSMUSG00000020137.5	Thap2	5.46968	5.31875	5.30854	4.94147	5.32192	4.94147
ENSMUSG00000020142.12	Slc1a4	5.84656	5.80241	5.5739	5.33055	5.86048	5.56853
ENSMUSG00000020143.15	Dock2	5.72843	5.68976	4.94147	5.91772	4.94147	4.94147
ENSMUSG00000020149.17	Rab1a	6.97501	7.11341	7.26995	7.24724	6.79415	7.26295
ENSMUSG00000020150.13	Gamt	5.68442	5.42762	5.89768	5.71278	6.31649	6.06662
ENSMUSG00000020151.16	Ptprr	5.63737	4.94147	5.20138	4.94147	5.47798	4.94147
ENSMUSG00000020152.7	Actr2	6.25034	6.49935	6.22572	6.11197	6.11541	5.98256
ENSMUSG00000020153.14	Ndufs7	5.39955	6.14221	5.51955	5.71278	5.47798	5.19914
ENSMUSG00000020154.10	Ptprb	5.72843	5.77582	5.39044	5.80134	5.93144	5.3866
ENSMUSG00000020156.16	Pwwp3a	5.58663	5.77582	5.45921	5.49007	5.47798	4.94147
ENSMUSG00000020163.12	Uqcr11	5.31601	6.06849	5.89768	5.33055	5.32192	4.94147
ENSMUSG00000020164.7	Kcnmb4os1	9.79143	9.65014	10.1518	10.1289	10.823	10.5979
ENSMUSG00000020166.15	Cnot2	6.25034	6.2905	6.39657	6.02001	6.16954	6.03945
ENSMUSG00000020167.14	Tcf3	5.20668	6.10606	5.30854	5.61139	5.47798	5.56853
ENSMUSG00000020169.4	Best3	5.20668	5.3767	5.71302	5.49007	5.64821	5.30539
ENSMUSG00000020170.4	Frs2	5.68442	5.90062	5.45921	5.49007	5.32192	5.6179
ENSMUSG00000020171.8	Yeats4	5.84656	5.62581	5.66984	4.94147	5.32192	5.30539
ENSMUSG00000020173.17	Cobl	5.46968	5.96734	5.93	5.49007	5.99698	5.70652
ENSMUSG00000020175.15	Rab36	5.80918	5.90062	5.30854	4.94147	5.47798	5.6179
ENSMUSG00000020176.17	Grb10	6.04141	5.62581	5.45921	5.88074	5.47798	5.56853
ENSMUSG00000020180.10	Snrpd3	4.94147	6.27504	5.45921	5.84202	5.32192	5.30539
ENSMUSG00000020181.18	Nav3	6.25034	5.96734	5.75372	6.11197	5.82255	6.11874
ENSMUSG00000020183.11	Cpm	5.31601	5.47352	5.30854	5.49007	5.54045	4.94147
ENSMUSG00000020184.15	Mdm2	5.58663	6.30574	5.45921	5.49007	5.47798	5.3866
ENSMUSG00000020186.7	Csrp2	5.58663	5.24981	4.94147	4.94147	4.94147	5.30539
ENSMUSG00000020189.15	Osbpl8	6.22649	6.30574	6.20227	6.22242	5.69596	5.56853
ENSMUSG00000020190.13	Mknk2	5.76989	5.68976	5.30854	5.71278	5.5967	5.30539
ENSMUSG00000020191.11	Spata48	5.20668	4.94147	5.20138	5.21701	5.21088	5.6179
ENSMUSG00000020193.3	Zpbp	5.53122	5.80241	5.82898	5.9872	5.64821	5.66369
ENSMUSG00000020196.10	Cabin1	5.76989	6.10606	5.79227	5.55392	6.05807	5.82156
ENSMUSG00000020198.8	Ap3d1	6.70716	7.18111	6.72118	6.84656	6.63263	5.95271
ENSMUSG00000020205.8	Phlda1	6.40374	6.32077	6.27108	5.91772	6.9504	6.36519
ENSMUSG00000020211.15	Sf3a2	7.46689	7.2663	7.44319	7.51843	7.62538	7.30087
ENSMUSG00000020212.14	Mdm1	5.31601	5.3767	4.94147	4.94147	5.32192	4.94147
ENSMUSG00000020216.13	Jsrp1	5.68442	5.42762	5.5739	5.55392	5.69596	5.56853
ENSMUSG00000020219.7	Timm13	5.31601	5.3767	5.71302	5.33055	5.40676	4.94147
ENSMUSG00000020220.16	Vps13d	6.09798	6.22723	5.82898	6.22242	4.94147	6.01145
ENSMUSG00000020224.15	Llph	5.31601	5.24981	4.94147	4.94147	5.47798	5.30539
ENSMUSG00000020225.10	Tmbim4	5.58663	5.71961	5.30854	5.49007	4.94147	4.94147
ENSMUSG00000020226.9	Slc5a4b	5.31601	5.3767	5.51955	5.33055	5.40676	5.3866
ENSMUSG00000020227.10	Irak3	4.94147	4.94147	5.39044	5.61139	5.40676	5.45479
ENSMUSG00000020228.11	Helb	5.68442	5.77582	5.89768	5.41728	5.99698	6.14378
ENSMUSG00000020230.15	Prmt2	5.68442	6.17709	5.30854	5.33055	5.32192	4.94147
ENSMUSG00000020231.15	Dip2a	5.72843	6.3502	5.93	6.14076	6.29339	6.32448
ENSMUSG00000020232.17	Hmg20b	5.46968	5.3767	5.30854	5.33055	5.32192	5.30539
ENSMUSG00000020234.10	4930404N11Rik	9.65628	9.06014	9.78199	9.34733	9.85416	9.60673
ENSMUSG00000020235.16	Fzr1	5.63737	6.2905	6.04856	5.71278	5.96482	6.01145
ENSMUSG00000020238.14	Ncln	5.53122	5.98849	5.66984	5.71278	5.5967	5.82156
ENSMUSG00000020241.13	Col6a2	4.94147	5.80241	4.94147	5.49007	5.47798	5.45479
ENSMUSG00000020246.13	Hcfc2	5.63737	5.24981	5.30854	5.49007	5.47798	5.45479
ENSMUSG00000020248.18	Nfyb	5.58663	5.94567	6.10254	5.9872	5.54045	5.56853
ENSMUSG00000020250.10	Txnrd1	5.84656	5.85301	5.5739	5.95315	5.47798	6.11874
ENSMUSG00000020251.13	Glt8d2	6.09798	6.3502	5.79227	5.84202	5.89671	6.54895
ENSMUSG00000020253.15	Ppm1m	5.31601	5.24981	4.94147	4.94147	5.32192	4.94147
ENSMUSG00000020255.8	D10Wsu102e	7.03699	7.23851	7.77575	7.97848	7.28945	7.82229
ENSMUSG00000020256.14	Aldh1l2	7.08451	6.99212	6.83525	6.96247	7.49903	7.5243
ENSMUSG00000020257.13	Wdr82	6.38311	6.14221	5.71302	5.95315	6.26978	5.66369
ENSMUSG00000020258.16	Glyctk	5.94945	5.65856	6.07593	5.41728	6.31649	6.5658
ENSMUSG00000020260.9	Pofut2	5.31601	5.77582	5.30854	4.94147	4.94147	5.19914
ENSMUSG00000020261.15	Slc36a1	5.53122	5.71961	5.66984	5.21701	5.32192	5.30539
ENSMUSG00000020262.15	Adarb1	6.27365	6.24342	5.20138	5.91772	6.05807	5.95271
ENSMUSG00000020263.14	Appl2	5.88229	6.3929	5.99124	6.39118	6.24562	6.32448
ENSMUSG00000020265.16	Sumo3	6.20208	6.02936	5.62368	5.9872	5.86048	5.56853
ENSMUSG00000020267.6	Hint1	5.91653	5.98849	5.45921	5.49007	5.69596	5.92179
ENSMUSG00000020268.14	Lyrm7	5.31601	5.74826	4.94147	5.21701	5.32192	5.56853
ENSMUSG00000020271.17	Fbxw11	6.42399	6.17709	6.12844	5.75838	5.78269	5.74689
ENSMUSG00000020272.8	Stk10	5.88229	5.59129	5.5739	5.61139	5.74062	5.92179
ENSMUSG00000020277.10	Pfkl	6.27365	6.63125	6.24865	6.24825	6.59756	6.1682
ENSMUSG00000020280.12	Pus10	6.29646	5.85301	6.5953	6.49753	6.71608	6.44232
ENSMUSG00000020282.18	Rhbdf1	5.39955	5.24981	4.94147	5.21701	5.5967	5.66369
ENSMUSG00000020283.5	Pex13	5.58663	5.68976	5.30854	5.71278	5.54045	4.94147
ENSMUSG00000020284.16	Cfap410	7.01255	7.09788	7.03631	6.34562	7.08956	6.9975
ENSMUSG00000020287.15	Mpg	7.69979	7.59422	7.82198	7.89093	8.17615	8.23875
ENSMUSG00000020288.13	Ahsa2	10.3523	10.3284	10.6026	10.4648	10.5475	10.8523
ENSMUSG00000020289.15	Nprl3	8.1556	8.01046	8.58873	8.45097	8.84629	8.52546
ENSMUSG00000020290.14	Xpo1	5.72843	6.3929	5.79227	5.88074	5.47798	5.66369
ENSMUSG00000020297.10	Nsg2	6.69131	7.55036	6.29304	6.59481	5.93144	6.34502
ENSMUSG00000020300.14	Cpeb4	6.44387	6.1243	6.56163	6.70185	5.93144	6.38498
ENSMUSG00000020303.2	Stc2	5.72843	5.74826	6.07593	5.71278	5.78269	5.74689
ENSMUSG00000020305.13	Asb3	5.72843	5.3767	4.94147	4.94147	5.54045	5.30539
ENSMUSG00000020307.15	Cdc34	4.94147	5.98849	4.94147	5.49007	5.47798	5.45479
ENSMUSG00000020308.7	Tpgs1	5.68442	6.33558	5.89768	6.0823	5.82255	5.95271
ENSMUSG00000020310.9	Madcam1	5.20668	4.94147	5.20138	5.21701	5.47798	5.30539
ENSMUSG00000020311.17	Erlec1	6.17706	5.96734	5.96115	5.80134	5.5967	5.95271
ENSMUSG00000020312.12	Shc2	8.23337	7.67795	8.2448	8.06701	8.68529	8.32165
ENSMUSG00000020315.18	Sptbn1	8.06194	8.42038	7.9639	7.53652	7.41718	7.37364
ENSMUSG00000020317.14	Theg	4.94147	4.94147	5.45921	5.21701	5.40676	4.94147
ENSMUSG00000020319.9	Wdpcp	5.46968	4.94147	5.20138	5.21701	5.32192	5.30539
ENSMUSG00000020321.16	Mdh1	6.67526	7.42191	6.29304	5.91772	5.99698	6.03945
ENSMUSG00000020323.14	Prss57	5.94945	6.24342	6.12844	6.11197	6.73209	6.66212
ENSMUSG00000020325.10	Fstl3	4.94147	5.68976	5.39044	5.84202	4.94147	4.94147
ENSMUSG00000020326.7	Ccng1	5.31601	5.77582	6.15366	5.95315	5.69596	5.78514
ENSMUSG00000020327.4	Fgf22	7.39497	7.40342	7.56584	7.21341	7.71117	7.54787
ENSMUSG00000020328.10	Nudcd2	4.94147	5.24981	4.94147	5.55392	4.94147	5.30539
ENSMUSG00000020329.12	Polrmt	5.53122	5.65856	5.89768	5.33055	5.47798	5.30539
ENSMUSG00000020331.9	Hcn2	6.75348	7.12111	6.4729	6.47705	7.45417	6.61494
ENSMUSG00000020333.17	Acsl6	6.20208	6.65372	6.27108	6.02001	6.29339	6.11874
ENSMUSG00000020334.6	Slc22a4	5.20668	5.62581	5.45921	5.71278	5.40676	5.30539
ENSMUSG00000020340.16	Cyfip2	7.79953	8.28886	7.38193	7.51843	7.15961	7.50033
ENSMUSG00000020346.16	Mgat1	5.84656	5.51562	5.30854	5.88074	5.32192	5.66369
ENSMUSG00000020349.4	Ppp2ca	7.85347	7.62094	7.558	7.38463	7.22612	7.54006
[truncated: 12,910 more rows]
