# Supplementary material for: Quantitatively controlled and measured-traumatic brain injury impairs adult neurogenesis and alters neuropathological signatures in mice
Source: Theranostics. 2026 Jan 1;16(1):193–219. doi: 10.7150/thno.114693 (PMC12665107; doi:10.7150/thno.114693)
Supplement: Supplementary file 4 — Supplementary additional file: differentially expressed genes of QCM-TBI. [file thnov16p0193s4.xlsx]

## Sheet: Sheet1
Supplementary Table S3. Differentially expressed genes of QCM-TBI (F20 and F40)
Gene	Official_gene	baseMean	Foldchange	lfcSE	stat	p-value	q-value
ENSMUSG00000039646.5	Vasn	393.143	2.72287	0.278747	5.18437	2.16744e-07	9.98994e-05
ENSMUSG00000086219.7	Srrm4os	323.393	2.46506	0.258441	5.03644	4.74262e-07	0.000161229
ENSMUSG00000019842.6	Traf3ip2	497.023	2.18509	0.229406	4.91571	8.84633e-07	0.000280318
ENSMUSG00000037443.13	Cep85	38.4951	7.2792	0.614305	4.66182	3.13426e-06	0.000882817
ENSMUSG00000026567.16	Adcy10	49.7564	5.75614	0.559418	4.5138	6.36752e-06	0.00161417
ENSMUSG00000041769.13	Ppp2r2d	117.05	2.7244	0.32498	4.44932	8.6141e-06	0.00207969
ENSMUSG00000028943.18	Espn	305.988	2.30273	0.275283	4.3713	1.23511e-05	0.00250481
ENSMUSG00000059136.4	Olfr539	36.3712	6.79482	0.637604	4.33566	1.45321e-05	0.00272881
ENSMUSG00000085925.3	Rtl1	547.068	1.86658	0.21748	4.14013	3.47102e-05	0.00531385
ENSMUSG00000050141.13	Fam205c	226.802	2.38215	0.305121	4.10415	4.05796e-05	0.0055605
ENSMUSG00000025326.12	Ube3a	1813.96	2.11955	0.266808	4.06194	4.8667e-05	0.00601809
ENSMUSG00000027610.17	Gss	413.674	1.98434	0.243241	4.06453	4.81293e-05	0.00601809
ENSMUSG00000035295.10	Wdr38	1183.92	1.67404	0.185846	3.99976	6.34075e-05	0.00698861
ENSMUSG00000055188.12	Rbm3os	159.91	2.20848	0.285487	4.00388	6.23119e-05	0.00698861
ENSMUSG00000032553.14	Srprb	45.1459	4.39037	0.545354	3.91368	9.08984e-05	0.00853435
ENSMUSG00000066797.6	Zfp648	33.5491	6.71903	0.705213	3.89706	9.7369e-05	0.00881537
ENSMUSG00000000489.7	Pdgfb	135.477	2.64408	0.364245	3.85116	0.000117557	0.0100432
ENSMUSG00000087014.1	Gm16364	63.9231	3.01227	0.413371	3.84848	0.000118854	0.0100432
ENSMUSG00000035775.2	Krt20	119.161	2.48961	0.353469	3.72288	0.000196967	0.0151855
ENSMUSG00000064177.8	Ghrl	117.124	2.59873	0.370183	3.72196	0.000197681	0.0151855
ENSMUSG00000091318.2	Gm5415	125.888	2.69763	0.383464	3.73358	0.000188774	0.0151855
ENSMUSG00000031819.13	Emc8	2160.23	1.76702	0.221032	3.71585	0.00020252	0.015325
ENSMUSG00000087625.1	4930419G24Rik	222.181	1.94476	0.264227	3.6317	0.000281555	0.0198273
ENSMUSG00000027263.12	Tubgcp4	879.467	1.61444	0.192472	3.59031	0.000330288	0.0217476
ENSMUSG00000072722.2	Gm6588	61.7785	3.18163	0.474112	3.52188	0.000428496	0.0260397
ENSMUSG00000087487.1	Ppp2r2cos	81.2795	4.05769	0.585961	3.44846	0.000563802	0.0304093
ENSMUSG00000074346.6	Kcnd3os	105.279	2.43289	0.374223	3.42756	0.000609024	0.031884
ENSMUSG00000098284.8	A330093E20Rik	542.297	1.71342	0.22666	3.42749	0.000609179	0.031884
ENSMUSG00000019437.17	Tlcd1	4423.56	1.51965	0.178121	3.38949	0.000700239	0.0344681
ENSMUSG00000022847.15	Thpo	182.659	2.03872	0.304982	3.3696	0.000752778	0.0353387
ENSMUSG00000045679.14	Pqlc3	89.7681	2.3461	0.369066	3.33346	0.000857738	0.0381468
ENSMUSG00000014771.13	Pdcd2	118.632	2.03314	0.310286	3.29923	0.00096949	0.0411955
ENSMUSG00000062470.10	Fbxl12os	64.4102	2.50909	0.402115	3.30045	0.000965293	0.0411955
ENSMUSG00000028977.17	Casz1	171.703	2.79495	0.453536	3.26947	0.00107747	0.0440548
ENSMUSG00000054412.5	Gm4793	334.086	2.03512	0.314139	3.26324	0.00110147	0.0444627
ENSMUSG00000085837.8	Kcnmb4os2	613.209	1.7155	0.238683	3.2622	0.00110552	0.0444627
ENSMUSG00000073652.10	Apol7d	54.9189	2.92051	0.478263	3.23299	0.001225	0.0459893
ENSMUSG00000033760.17	Rbm4b	1017.08	1.68224	0.23301	3.2204	0.00128011	0.0466918
ENSMUSG00000048000.15	Gigyf2	188.747	-15.1311	0.318666	-12.2995	9.10901e-35	4.61827e-31
ENSMUSG00000085944.1	1700003D09Rik	1453.24	-4.88569	0.225798	-10.1354	3.84636e-24	9.75052e-21
ENSMUSG00000022425.16	Enpp2	92.4984	-7.62256	0.358359	-8.17693	2.91156e-16	4.92054e-13
ENSMUSG00000032257.6	Ankk1	39.026	-38.7672	0.709295	-7.43945	1.01107e-13	1.28153e-10
ENSMUSG00000041607.17	Mbp	243.669	-4.62832	0.368432	-5.99972	1.97658e-09	1.43884e-06
ENSMUSG00000017485.11	Top2b	265.772	-2.86319	0.261957	-5.79341	6.89724e-09	4.37112e-06
ENSMUSG00000061718.12	Ppp1r1b	44.5097	-6.53675	0.484596	-5.58934	2.2793e-08	1.284e-05
ENSMUSG00000032517.16	Mobp	166.952	-3.69205	0.359116	-5.24739	1.5427e-07	7.82147e-05
ENSMUSG00000024661.7	Fth1	173.529	-4.00089	0.389314	-5.13807	2.77568e-07	0.000108251
ENSMUSG00000090626.9	Tex9	67.3177	-3.82452	0.40506	-4.77776	1.77262e-06	0.000528657
ENSMUSG00000020886.17	Dlg4	117.509	-3.07897	0.357138	-4.54292	5.54805e-06	0.00148045
ENSMUSG00000028785.13	Hpca	168.26	-3.69427	0.42846	-4.40015	1.08174e-05	0.00238453
ENSMUSG00000025203.6	Scd2	255.701	-2.29506	0.273181	-4.38731	1.1476e-05	0.00242431
ENSMUSG00000061808.4	Ttr	99.0815	-74.1859	1.49597	-4.15321	3.2784e-05	0.0052525
ENSMUSG00000013523.13	Bcas1	74.9693	-2.80241	0.360759	-4.12095	3.77315e-05	0.00531385
ENSMUSG00000015656.17	Hspa8	101.635	-3.44421	0.431778	-4.13215	3.59379e-05	0.00531385
ENSMUSG00000004267.16	Eno2	88.9603	-2.6667	0.348147	-4.06453	4.81296e-05	0.00601809
ENSMUSG00000045573.9	Penk	34.1142	-7.18077	0.701689	-4.05328	5.05053e-05	0.00609671
ENSMUSG00000031748.16	Gnao1	123.591	-2.50412	0.330999	-4.00093	6.3093e-05	0.00698861
ENSMUSG00000018474.18	Chd3	182.495	-2.4104	0.318616	-3.9837	6.78493e-05	0.00731906
ENSMUSG00000037742.14	Eef1a1	207.591	-2.7262	0.368471	-3.92674	8.61049e-05	0.00832354
ENSMUSG00000098973.1	Mir6236	89.7266	-3.56166	0.466984	-3.92422	8.70114e-05	0.00832354
ENSMUSG00000020321.16	Mdh1	40.8334	-4.17449	0.528441	-3.90129	9.56819e-05	0.00881537
ENSMUSG00000029580.14	Actb	118.405	-2.35072	0.318787	-3.86811	0.00010968	0.00958755
ENSMUSG00000026864.13	Hspa5	65.8486	-2.93589	0.405965	-3.82742	0.000129493	0.0107628
ENSMUSG00000060036.14	Rpl3	72.1128	-3.03297	0.430056	-3.72215	0.000197537	0.0151855
ENSMUSG00000038976.12	Ppp1r9b	425.677	-1.9076	0.252777	-3.68608	0.000227736	0.0167336
ENSMUSG00000051375.15	Pcdh1	34.592	-3.52916	0.498453	-3.64994	0.000262298	0.0189979
ENSMUSG00000034994.10	Eef2	109.331	-2.55965	0.374575	-3.61996	0.00029465	0.0203022
ENSMUSG00000034472.13	Rasd2	32.6901	-3.99039	0.554171	-3.60273	0.000314895	0.0212869
ENSMUSG00000026828.11	Galnt5	212.504	-2.12086	0.302684	-3.58344	0.0003391	0.0217625
ENSMUSG00000019943.10	Atp2b1	157.658	-2.28627	0.336532	-3.54497	0.00039266	0.0245776
ENSMUSG00000042429.8	Adora1	38.7887	-3.18503	0.474793	-3.52007	0.000431427	0.0260397
ENSMUSG00000053025.13	Sv2b	52.0852	-2.83072	0.426103	-3.52302	0.000426664	0.0260397
ENSMUSG00000022892.11	App	221.585	-2.181	0.321382	-3.50047	0.000464443	0.0277026
ENSMUSG00000029309.7	Sparcl1	309.267	-2.30112	0.344304	-3.49207	0.000479287	0.0279309
ENSMUSG00000001833.17	Septin7	85.9415	-2.32499	0.34973	-3.48048	0.000500514	0.0288364
ENSMUSG00000056486.18	Chn1	116.447	-2.12324	0.31271	-3.47371	0.000513309	0.0292413
ENSMUSG00000028959.14	Fastk	393.04	-2.01824	0.29259	-3.46251	0.000535163	0.0301475
ENSMUSG00000006373.10	Pgrmc1	34.3632	-3.34247	0.504655	-3.44971	0.000561189	0.0304093
ENSMUSG00000102869.2	2900097C17Rik	113.405	-2.35677	0.35836	-3.4513	0.000557892	0.0304093
ENSMUSG00000025757.13	Hspa4l	38.5992	-3.51706	0.529414	-3.42712	0.00061001	0.031884
ENSMUSG00000073096.11	Lrrc61	141.185	-2.33211	0.357456	-3.41759	0.000631786	0.0326271
ENSMUSG00000001175.16	Calm1	409.958	-1.82893	0.256138	-3.40052	0.000672574	0.0334309
ENSMUSG00000030102.11	Itpr1	109.956	-2.162	0.328875	-3.38235	0.000718695	0.0350364
ENSMUSG00000026473.16	Glul	129.534	-2.25576	0.347302	-3.37923	0.00072689	0.0350984
ENSMUSG00000030302.16	Atp2b2	65.5502	-2.53265	0.397306	-3.37435	0.000739892	0.0351259
ENSMUSG00000074657.5	Kif5a	575.856	-2.03272	0.303954	-3.367	0.000759901	0.0353459
ENSMUSG00000030161.8	Gabarapl1	51.8412	-2.81291	0.446341	-3.34288	0.000829138	0.0372012
ENSMUSG00000003814.8	Calr	81.931	-2.5617	0.410034	-3.30973	0.000933875	0.0411569
ENSMUSG00000020368.15	Canx	93.3757	-2.25694	0.356124	-3.29763	0.000975042	0.0411955
ENSMUSG00000017404.12	Rpl19	29.3545	-4.75375	0.684942	-3.28358	0.00102496	0.0425948
ENSMUSG00000018593.13	Sparc	43.7787	-2.8819	0.469201	-3.25452	0.00113586	0.0444627
ENSMUSG00000035203.16	Epn1	46.2799	-2.80755	0.458069	-3.25129	0.00114884	0.0444627
ENSMUSG00000070802.5	Pnmal2	119.879	-2.23401	0.356464	-3.25316	0.0011413	0.0444627
ENSMUSG00000031299.10	Pdha1	33.2833	-3.67503	0.581792	-3.22754	0.00124862	0.046208
ENSMUSG00000005034.15	Prkacb	34.3999	-3.20957	0.522364	-3.22071	0.00127874	0.0466918
ENSMUSG00000022884.16	Eif4a2	120.441	-2.03045	0.318631	-3.20684	0.001342	0.0479151
ENSMUSG00000036427.5	Gpi1	59.1452	-2.73182	0.453649	-3.19599	0.00139351	0.049063
ENSMUSG00000026991.20	Pkp4	82.731	-2.38025	0.392396	-3.18839	0.00143068	0.0496819
