# Supplementary material for: Quantitatively controlled and measured-traumatic brain injury impairs adult neurogenesis and alters neuropathological signatures in mice
Source: Theranostics. 2026 Jan 1;16(1):193–219. doi: 10.7150/thno.114693 (PMC12665107; doi:10.7150/thno.114693)
Supplement: Supplementary file 5 — Supplementary additional file: the FPKM levels of each gene. [file thnov16p0193s5.xlsx]

## Sheet: Sheet1
Supplementary Table S4. The FPKM levels of each genes
Gencode_ID	Official_Gene	Control		QCM-TBI
		Control_1	Control_2	F20_1	F20_2	F40_1	F40_2
ENSMUSG00000000001.4	Gnai3	2.2918	1.8669	1.5024	0.4092	1.1824	0.9329
ENSMUSG00000000031.16	H19	0.2532	0	0.249	0.2713	0	0
ENSMUSG00000000049.11	Apoh	47.2912	23.1962	59.185	69.0842	26.2141	21.3827
ENSMUSG00000000056.7	Narf	0.5185	1.9912	2.1669	1.1109	1.0701	0
ENSMUSG00000000058.6	Cav2	0.7472	1.5652	1.8369	0.6004	0.3855	1.825
ENSMUSG00000000078.7	Klf6	0.5675	0.5944	0.4185	0.608	1.6104	0.2772
ENSMUSG00000000085.16	Scmh1	0.1612	0.6752	0.1585	0	0	0.1575
ENSMUSG00000000088.7	Cox5a	1.7791	6.8324	2.9158	0.6353	2.4478	3.766
ENSMUSG00000000120.6	Ngfr	0	0.6312	0.1778	0.3873	0	0
ENSMUSG00000000125.5	Wnt3	0.2025	0	0.3983	2.6036	0	1.1872
ENSMUSG00000000126.11	Wnt9a	0.1871	0.5227	0	0.401	0	0.3657
ENSMUSG00000000127.15	Fer	1.3312	0.1859	0.2618	1.7113	0.1374	0.6503
ENSMUSG00000000131.15	Xpo6	0.1841	0.4885	0.6155	0.2367	0.152	0.5036
ENSMUSG00000000134.17	Tfe3	0.4036	0.5637	0.3969	0.1441	0.2777	0.7887
ENSMUSG00000000142.15	Axin2	1.4709	2.3701	0.7788	2.1818	0.7005	0.5527
ENSMUSG00000000148.17	Brat1	0.6049	0	0.1983	0.324	0	0.197
ENSMUSG00000000149.10	Gna12	15.8666	19.4832	11.4773	8.9872	10.9149	7.6615
ENSMUSG00000000157.16	Itgb2l	0.1441	0.2012	0.8501	0.3087	0	0.1408
ENSMUSG00000000167.14	Pih1d2	1.9932	0.7732	0.4356	0.2373	0.2285	0.4327
ENSMUSG00000000168.9	Dlat	3.9527	5.3418	4.8898	2.1855	2.3683	1.4948
ENSMUSG00000000171.5	Sdhd	8.0974	1.7668	0.9953	4.3373	1.0444	4.9443
ENSMUSG00000000183.6	Fgf6	0.2676	0	0.1315	0.1433	0	0
ENSMUSG00000000184.12	Ccnd2	2.9133	2.7277	2.409	2.1279	1.5714	1.6819
ENSMUSG00000000194.13	Gpr107	0.6344	0.5452	0.4799	0.3137	0.6043	0.4768
ENSMUSG00000000197.8	Nalcn	0.8044	1.2416	0.4163	0.3628	0.2621	0.8272
ENSMUSG00000000202.9	Btbd17	18.9615	13.6491	15.1853	15.4965	12.3043	4.7744
ENSMUSG00000000214.11	Th	0.5271	0.368	0	0.2823	0	0
ENSMUSG00000000223.13	Drp2	1.3111	1.2206	0.8595	0.3121	0.3006	0.2846
ENSMUSG00000000244.17	Tspan32	1.2992	1.3258	1.1792	1.2847	0.9281	0.3905
ENSMUSG00000000247.11	Lhx2	1.4181	0.8912	1.3945	0.4558	0.878	2.0782
ENSMUSG00000000253.13	Gmpr	75.6281	55.0534	57.4892	64.3549	65.0321	71.7899
ENSMUSG00000000263.15	Glra1	1.2904	0.1802	0	0	0.2663	0
ENSMUSG00000000266.11	Mid2	1.2285	0.2144	0.2265	0.329	0	0.15
ENSMUSG00000000275.16	Trim25	0.1083	0.3024	0.4259	0	0	0
ENSMUSG00000000276.11	Dgke	1.1885	1.4004	1.0226	0.6366	0.7665	0.7257
ENSMUSG00000000282.12	Mnt	1.885	1.1282	2.3832	1.7309	0.5557	1.0523
ENSMUSG00000000295.13	Hddc2	0.3552	0	0	0.761	0	0.347
ENSMUSG00000000296.8	Tpd52l1	4.238	5.9183	0.9261	3.5312	2.9154	0.46
ENSMUSG00000000301.16	Pemt	0.5922	0	0	0	0.3055	1.1571
ENSMUSG00000000305.12	Cdh4	0.6868	1.019	0.7597	0.8277	0.7973	0.671
ENSMUSG00000000308.14	Ckmt1	11.2318	8.3653	10.5537	10.1607	6.1812	6.34
ENSMUSG00000000317.11	Bcl6b	0.5025	0	0.3294	0	0	0.6546
ENSMUSG00000000320.10	Alox12	1.6776	1.1714	0.8998	0.9803	0.6295	1.043
ENSMUSG00000000325.16	Arvcf	8.8138	5.9597	8.2106	8.8456	7.18	7.4324
ENSMUSG00000000326.13	Comt	19.1917	23.3648	14.5167	12.652	18.0262	15.1439
ENSMUSG00000000339.14	Rtca	0	1.1569	1.9551	1.42	1.3678	0
ENSMUSG00000000340.10	Dbt	0.3722	1.4292	1.8298	0	0.768	1.4543
ENSMUSG00000000346.9	Dazap2	2.1483	4.05	2.9574	0.9205	0.665	2.5185
ENSMUSG00000000355.13	Mcts1	1.5862	1.9382	3.5095	1.6993	4.092	2.3245
ENSMUSG00000000365.9	Rnf17	0.4991	0	0.0982	0.5347	0.103	0.195
ENSMUSG00000000374.8	Trappc10	0.9964	0.7493	0.4522	0.4927	0.7909	0.7488
ENSMUSG00000000378.15	Ccm2	2.0393	2.2545	0.8355	0.5461	0.7014	0.8301
ENSMUSG00000000381.10	Wap	0	0	1.2155	0	0.6377	1.8114
ENSMUSG00000000384.15	Tbrg4	0	0.7062	0.663	0.7223	0	1.1527
ENSMUSG00000000399.10	Ndufa9	5.3374	6.8324	6.7063	3.1766	5.2015	3.1866
ENSMUSG00000000411.7	Tssk3	1.9469	0	1.4358	0	0.5022	1.4265
ENSMUSG00000000416.16	Cttnbp2	1.0584	2.6113	0.902	1.2095	0.7281	0.6894
ENSMUSG00000000420.15	Galnt1	1.8061	1.6552	1.998	3.265	0.6989	2.757
ENSMUSG00000000439.9	Mkrn2	120.508	102.462	112.201	101.276	159.864	155.614
ENSMUSG00000000441.17	Raf1	40.2283	35.5242	40.4524	41.3405	45.0793	46.4151
ENSMUSG00000000486.13	Septin1	0.2255	0.4723	0.4434	0.7246	1.1633	0.2203
ENSMUSG00000000489.7	Pdgfb	11.3789	7.527	18.1087	32.5598	29.0449	19.308
ENSMUSG00000000530.16	Acvrl1	0.2921	0.7139	0.8618	0	0	0
ENSMUSG00000000531.5	Grasp	4.5966	5.7771	0.6027	0.6566	2.5297	0.8981
ENSMUSG00000000532.11	Acvr1b	5.2175	5.6122	3.8825	4.834	4.9472	3.8574
ENSMUSG00000000538.18	Tom1l2	1.4217	3.2262	2.3766	2.4369	2.2005	1.5973
ENSMUSG00000000552.10	Zfp385a	1.2386	2.9403	0.4872	0	2.0448	2.9041
ENSMUSG00000000555.8	Itga5	1.6418	1.4991	2.1111	1.0823	2.3457	2.3443
ENSMUSG00000000560.9	Gabra2	7.502	11.5012	9.8626	12.055	6.479	6.4529
ENSMUSG00000000561.14	Wdr77	1.0295	1.258	0	0.1379	0.664	0.7544
ENSMUSG00000000563.17	Atp5pb	28.2282	24.6904	28.5036	33.3291	38.524	33.9535
ENSMUSG00000000567.5	Sox9	5.2732	5.3651	3.2593	5.3262	3.5757	5.0046
ENSMUSG00000000568.15	Hnrnpd	6.0995	6.3292	5.0814	6.3527	4.1959	4.1382
ENSMUSG00000000581.8	C1d	0	3.2666	0	0.5012	0	0.9141
ENSMUSG00000000594.7	Gm2a	0	1.1594	2.6719	0	0.6231	0.5899
ENSMUSG00000000600.15	Krit1	0.4846	0.4578	1.0092	0.8551	0.1177	0.5849
ENSMUSG00000000605.9	Clcn4	2.1796	3.9061	1.2145	2.4906	1.7243	1.7745
ENSMUSG00000000627.15	Sema4f	2.3554	1.069	0.2316	0	0.7291	1.1506
ENSMUSG00000000628.10	Hk2	0.4175	0.0729	0.2053	0.1118	0	0
ENSMUSG00000000631.20	Myo18a	3.6905	4.9095	2.7122	1.7895	0.922	1.7079
ENSMUSG00000000632.13	Sez6	2.4795	5.7207	4.1342	0.231	2.0023	2.8436
ENSMUSG00000000673.9	Haao	0.9316	0.1859	0.6544	0	0.1373	1.0402
ENSMUSG00000000682.7	Cd52	2.0994	2.5653	0.5161	2.8113	9.7484	4.1021
ENSMUSG00000000686.11	Abhd15	46.1856	21.069	53.4892	66.1897	23.2993	39.5066
ENSMUSG00000000693.10	Loxl3	22.6026	35.6276	38.1962	26.9684	46.2271	50.2464
ENSMUSG00000000708.14	Kat2b	1.024	0	0.1259	1.5084	0.6604	0.7503
ENSMUSG00000000711.3	Rab5b	2.2244	3.7277	5.5413	2.2241	3.5195	1.4488
ENSMUSG00000000724.10	Cryba1	0.3908	0	1.153	0	0	1.5273
ENSMUSG00000000730.13	Dnmt3l	0.2085	0	0.6151	0.4467	1.0757	0.2037
ENSMUSG00000000738.18	Spg7	3.1715	0.7702	0.9491	1.6249	1.4229	1.7513
ENSMUSG00000000739.14	Sult5a1	0.282	0.1969	0	0	0	0.1377
ENSMUSG00000000740.12	Rpl13	3.361	14.0808	6.61	3.6006	5.45	6.0981
ENSMUSG00000000743.9	Chmp1a	1.1424	3.4566	1.8723	2.2437	2.3576	1.1161
ENSMUSG00000000751.13	Rpa1	2.5688	2.1836	1.9768	1.0768	1.1525	0.8729
ENSMUSG00000000753.15	Serpinf1	8.1869	7.376	3.6356	3.395	3.8151	8.7723
ENSMUSG00000000759.14	Tubgcp3	0.1454	0.66	0.5005	0.9347	0.1501	0.2841
ENSMUSG00000000766.18	Oprm1	3.5657	1.299	1.6007	1.4117	2.7195	5.7555
ENSMUSG00000000776.13	Polr3d	1.7463	1.2193	0.4293	0.9354	2.0272	0
ENSMUSG00000000782.16	Tcf7	0.2064	0	0.4058	3.316	0	0.4032
ENSMUSG00000000787.12	Ddx3x	9.2085	5.523	6.7332	5.4383	4.5074	3.2295
ENSMUSG00000000792.2	Slc5a5	0.4255	0.2971	0.4184	0	0	0.4157
ENSMUSG00000000794.9	Kcnn3	0.4769	0.3746	0.1759	0.3193	0.0615	0.1747
ENSMUSG00000000804.14	Usp32	1.9469	2.4355	0.7977	1.738	1.8415	1.4265
ENSMUSG00000000805.18	Car4	0	2.6551	0	2.0368	0.327	0
ENSMUSG00000000811.13	Txnrd3	1.318	0.3068	0.864	0.4707	0	0.4292
ENSMUSG00000000823.16	Zfp512b	1.4637	2.7467	0.4498	0.392	0.3776	0.1787
ENSMUSG00000000826.16	Dnajc5	3.7632	4.6296	2.3789	2.0157	1.4793	1.6632
ENSMUSG00000000827.18	Tpd52l2	2.626	1.4843	0.8607	1.0717	1.1613	0.9773
ENSMUSG00000000838.17	Fmr1	0.5559	2.3288	0.5466	0.9677	1.1472	1.2219
ENSMUSG00000000861.15	Bcl11a	1.0403	1.5188	0.465	0.2026	1.659	0.5082
ENSMUSG00000000869.12	Il4	174.154	188.25	177.74	182.758	218.999	237.603
ENSMUSG00000000876.11	Pxmp4	0	0.5588	0	0.643	0	0.3909
ENSMUSG00000000881.12	Dlg3	2.8783	2.8285	1.0483	2.284	0.22	0.6249
ENSMUSG00000000884.17	Gnb1l	0.1477	0.2062	0.2904	0.1582	0	0
ENSMUSG00000000901.17	Mmp11	361.506	330.71	385.689	297.421	524.832	365.229
ENSMUSG00000000902.13	Smarcb1	1.8069	2.3587	1.236	1.5991	1.6213	2.8398
ENSMUSG00000000903.3	Vpreb3	2.1758	1.0128	0	6.9925	1.4967	0.7085
ENSMUSG00000000915.15	Hip1r	40.7494	30.0466	37.9915	25.359	43.793	43.6927
ENSMUSG00000000916.15	Nsun5	87.8857	70.1315	88.2648	57.3555	70.7328	101.37
ENSMUSG00000000934.9	Top1mt	1.2198	2.1292	1.7991	2.9401	0.6293	1.1917
ENSMUSG00000000948.16	Gm38393	0.4778	0.5004	0.2349	0.2559	0.493	0.2334
ENSMUSG00000000957.11	Mmp14	0.3136	0.8028	0.5139	0	0.8629	0.3064
ENSMUSG00000000958.10	Slc7a7	10.3362	9.4479	12.9358	4.8318	14.932	10.6489
ENSMUSG00000000959.7	Oxa1l	1.8171	2.5376	2.7489	1.6471	2.0193	2.8677
ENSMUSG00000000976.13	Heatr6	0.0971	0.4744	0.3817	0.7278	0	0.4741
ENSMUSG00000001014.6	Icam4	13.4701	7.054	15.4531	6.0126	34.1695	38.3828
ENSMUSG00000001016.12	Ilf2	4.0662	4.7657	5.2835	4.5893	5.0199	6.81
ENSMUSG00000001017.15	Chtop	3.2546	5.741	2.1897	1.835	1.414	2.0082
ENSMUSG00000001018.15	Snapin	33.7341	51.8577	53.77	37.3042	45.196	60.0669
ENSMUSG00000001029.15	Icam2	0.9816	0.4569	1.9305	0.3505	0	0
ENSMUSG00000001034.17	Mapk7	0.9925	0.396	0.8365	1.367	0.2926	0.4155
ENSMUSG00000001036.17	Epn2	5.4816	6.4068	2.6951	4.851	8.6074	8.2658
ENSMUSG00000001039.12	B9d1	10.9503	25.6684	18.4589	34.3543	20.5809	23.3064
ENSMUSG00000001052.15	Sec24b	1.2418	1.3729	0.5088	0.776	0.9611	0.2022
ENSMUSG00000001053.15	N4bp3	1.3702	1.5946	2.4702	1.9572	0.4713	2.008
ENSMUSG00000001054.9	Rmnd5b	9.8018	5.2337	6.5201	4.6325	8.9243	12.3925
ENSMUSG00000001056.3	Nhp2	32.6174	35.6804	44.9029	20.9653	40.9494	40.8948
ENSMUSG00000001062.18	Vps9d1	2.2971	3.039	2.8532	2.8493	5.6139	2.0079
ENSMUSG00000001065.15	Zfp276	1.1266	4.0117	3.2126	1.4482	5.2311	5.1729
ENSMUSG00000001089.14	Luzp1	1.92	1.9305	1.5104	1.1518	0.7132	0.7503
ENSMUSG00000001098.15	Kctd10	6.0155	2.9079	5.1568	7.4357	9.5496	9.6442
ENSMUSG00000001100.10	Poldip2	1.4821	2.0698	1.4574	2.4699	1.0196	2.5742
ENSMUSG00000001103.7	Sebox	1.8337	0.3201	0.9015	0.9822	0.473	0
ENSMUSG00000001105.15	Ift20	5.7193	9.6983	0.4017	3.5011	2.5292	2.7938
ENSMUSG00000001119.7	Col6a1	0	3.2774	0.8392	0.3047	2.2015	0.2779
ENSMUSG00000001120.15	Pcbp3	2.1241	2.9662	1.2532	1.3653	0.4384	2.0752
ENSMUSG00000001127.12	Araf	68.5759	44.7566	68.8371	49.5878	102.899	79.558
ENSMUSG00000001128.7	Cfp	2.8709	1.0023	3.1759	3.0756	5.1843	7.3626
ENSMUSG00000001131.11	Timp1	23.1518	15.6756	46.9111	75.9086	41.9879	32.2142
ENSMUSG00000001134.9	Uxt	1.1403	2.3886	2.2426	3.2576	1.1767	2.2281
ENSMUSG00000001138.13	Cnnm3	0.4852	1.2196	0.7634	0.2079	3.4045	0.948
ENSMUSG00000001143.13	Lman2l	0.5079	0.8867	0.1665	0.0907	0.3494	0.1654
ENSMUSG00000001150.7	Mcm3ap	0.3463	1.9341	0.1702	0.9273	0.5359	0.1691
ENSMUSG00000001151.10	Pcnt	1.0764	0.859	0.2016	0.1098	0.7934	0.7011
ENSMUSG00000001156.9	Mxd1	0.5286	0.123	1.0395	0.8493	0.5454	0.6024
ENSMUSG00000001157.13	Gmcl1	0.7676	1.3399	0.3774	0.4111	0.297	0
ENSMUSG00000001158.13	Snrnp27	0	4.7359	0	2.9065	0	3.9759
ENSMUSG00000001173.15	Ocrl	0.7224	1.1464	0.0646	0.0704	0.4066	0.385
ENSMUSG00000001175.16	Calm1	67.3828	84.5776	53.2415	42.4035	31.2819	38.6706
ENSMUSG00000001211.15	Agpat3	2.7191	4.6906	4.2465	2.7415	2.7232	2.2658
ENSMUSG00000001225.12	Slc26a3	0.1956	0	0.1924	0.1048	0.8075	0.4778
ENSMUSG00000001227.12	Sema6b	5.4952	6.4679	2.1614	2.1865	3.4022	1.2271
ENSMUSG00000001228.14	Uhrf1	1.0239	0.4085	0	0.1567	0	0
ENSMUSG00000001229.9	Dpp9	0.7113	1.4347	0.3108	0.1693	0.4893	0.2316
ENSMUSG00000001240.13	Ramp2	0	1.0542	0.3712	0	0.3895	0.3688
ENSMUSG00000001247.16	Lsr	6.5971	11.2154	11.8459	21.509	17.4623	17.654
ENSMUSG00000001248.15	Gramd1a	0.4757	4.0685	1.1693	0	2.9449	2.0912
ENSMUSG00000001260.10	Gabrg1	0.3167	0.6634	0.6228	0.5089	0	0
ENSMUSG00000001270.9	Ckb	21.0892	54.3934	25.3929	13.832	33.7524	26.2799
ENSMUSG00000001280.13	Sp1	1.5081	0.6318	0.1483	0.8078	0	0.5157
ENSMUSG00000001281.10	Itgb7	0.8996	0.9422	0.2212	0.9637	0.6962	1.5381
ENSMUSG00000001285.12	Myg1	1.1034	1.2327	0.434	0.2364	0	2.5872
ENSMUSG00000001288.15	Rarg	0.2924	1.123	0	0	0.6035	0.1428
ENSMUSG00000001289.12	Pfdn5	4.4691	10.6097	5.2735	1.915	3.6892	2.6197
ENSMUSG00000001300.16	Efnb2	1.2723	0.7615	0.7149	0.1947	0.5627	2.1309
ENSMUSG00000001313.12	Rnd2	57.6034	44.5927	54.7957	50.3061	44.5795	36.0903
ENSMUSG00000001323.17	Srr	70.7698	75.0751	83.5612	71.423	80.3562	93.4319
ENSMUSG00000001333.9	Sync	21.5501	16.415	30.6088	20.0545	22.4616	38.9174
ENSMUSG00000001334.9	Fndc5	1.3529	5.9826	0.8869	0.4831	0.9307	0.4406
ENSMUSG00000001349.5	Cnn1	1.5939	0.636	0.4478	0.9757	0.9398	1.1123
ENSMUSG00000001366.14	Fbxo9	1.4054	3.5046	2.1717	2.796	1.243	1.9615
ENSMUSG00000001376.17	Vps50	1.3773	1.723	0.5643	0.4918	0.4737	1.0092
ENSMUSG00000001380.7	Hars	4.5827	2.6665	1.7524	3.5456	0.2627	0.9949
ENSMUSG00000001383.9	Zmat2	13.2194	19.8031	10.6355	6.6945	5.7043	4.2267
ENSMUSG00000001403.13	Ube2c	1.4377	0.6692	1.8849	0	0.2472	0.2341
ENSMUSG00000001415.10	Smg5	0.8061	1.5634	1.233	0.9595	0.7393	0.6125
ENSMUSG00000001416.13	Cct3	1.0758	2.4584	0.0962	1.2573	1.4129	0.7644
ENSMUSG00000001418.13	Glmp	1.3864	1.0372	0.1948	0.4243	0.5109	1.161
ENSMUSG00000001419.17	Mef2d	3.9555	7.1954	5.1178	2.1187	2.7927	4.8813
ENSMUSG00000001420.13	Tmem79	7.06	8.3653	5.2593	11.001	5.7397	5.4343
ENSMUSG00000001424.14	Snd1	1.277	1.2929	1.0674	0.5472	0.9224	0.3119
ENSMUSG00000001435.15	Col18a1	2.1296	2.2304	1.7451	0.7605	2.93	1.3003
ENSMUSG00000001436.15	Slc19a1	1.0732	0.1873	0.5277	0.7186	0	0.1311
ENSMUSG00000001440.5	Kpnb1	10.1154	11.9476	9.4819	9.9248	5.0726	7.7581
ENSMUSG00000001441.13	Npepps	1.4697	2.1128	0.6801	0.3705	0.5353	2.196
ENSMUSG00000001444.2	Tbx21	0.2504	0	0.2462	1.073	0	0
ENSMUSG00000001445.10	Mrpl10	6.9303	5.0936	3.9453	7.0334	4.1401	6.4143
ENSMUSG00000001467.5	Cyp51	0.8466	1.7735	1.11	0.3023	0.2912	1.2407
ENSMUSG00000001472.17	Tcf25	6.0103	14.1233	4.7735	1.4859	3.578	4.0651
ENSMUSG00000001473.7	Tubb6	44.4812	33.7359	44.2422	32.8631	59.6159	40.9591
ENSMUSG00000001482.15	Def8	0.1413	1.4803	1.3898	0.3028	0.5833	0
ENSMUSG00000001506.10	Col1a1	0.5696	0	0	0.3051	0.2939	0.1855
ENSMUSG00000001507.16	Itga3	1.5275	1.676	1.3947	2.3376	0.7881	2.6648
ENSMUSG00000001517.14	Foxm1	1.2993	0.4536	0.8517	2.5517	1.3407	0.7404
ENSMUSG00000001518.12	Itfg2	0.7902	2.7586	3.5396	5.5491	5.9792	3.774
ENSMUSG00000001520.12	Nrip2	15.9189	12.8519	17.9362	17.9417	20.5329	23.1663
ENSMUSG00000001521.12	Tulp3	0.4001	0.2794	0.1312	0.0714	0	0.3909
ENSMUSG00000001524.14	Gtf2h4	0.3761	2.4947	0.3698	0.2014	0.9702	0
ENSMUSG00000001525.10	Tubb5	10.4862	15.6897	12.5209	6.8204	13.7188	16.4646
ENSMUSG00000001542.7	Ell2	0.5071	0.4426	0.935	1.8335	0.4579	0.6812
ENSMUSG00000001552.14	Jup	0	0.9462	0.9518	0	0.1998	0.5674
ENSMUSG00000001555.10	Fkbp10	1.0613	0.8893	0.6262	1.8191	1.7522	3.9401
ENSMUSG00000001558.5	Klhl10	4.036	1.6104	10.4888	9.8828	7.1395	8.1678
ENSMUSG00000001569.10	Nom1	0.8098	0.7539	0	0.2892	0.1393	0.1319
ENSMUSG00000001576.15	Ergic1	0.771	1.1746	0.2757	0.1502	0.434	0.5478
ENSMUSG00000001583.13	Tnk1	2.8071	4.0507	3.3124	1.8043	8.1104	2.3768
ENSMUSG00000001588.12	Acap1	5.1086	3.2995	0.8791	2.7363	0.6589	0.2495
ENSMUSG00000001627.12	Ifrd1	2.2333	0.3713	1.0458	1.2532	2.1948	0.9351
ENSMUSG00000001630.13	Stk38l	0.6383	0.4457	0.7532	1.0941	1.0539	0.9978
ENSMUSG00000001632.16	Brpf1	1.0109	0.5775	1.6266	0.5907	1.9914	1.7957
ENSMUSG00000001642.18	Akr1b3	0.4458	0.7264	0.2923	0.1592	1.2268	0.7986
ENSMUSG00000001663.10	Gstt1	0.4077	1.1387	0	0	0	1.5933
ENSMUSG00000001672.14	Marveld3	0.1897	1.3246	0.3731	0	0.3915	0.7413
ENSMUSG00000001674.11	Ddx18	0	0.3504	0	0.2688	0.5178	0
ENSMUSG00000001687.15	Ubl3	1.3848	3.5453	1.9669	1.4835	2.2227	1.1274
ENSMUSG00000001700.10	Gramd3	2.194	3.6001	2.2653	1.1752	2.6035	1.3933
ENSMUSG00000001707.8	Eef1e1	0.5738	0.2671	0.1881	0.6147	0.3947	0
ENSMUSG00000001729.14	Akt1	5.4729	10.6149	3.7372	3.9086	8.6278	6.3864
ENSMUSG00000001739.14	Cldn15	0	0	0.2884	0	0.3027	0.2866
ENSMUSG00000001741.12	Il16	1.3466	1.438	1.4799	1.3577	3.5964	1.8573
ENSMUSG00000001750.16	Tcirg1	1.3535	0.756	0.7985	0	0	0
ENSMUSG00000001761.7	Smo	1.33	0.3096	0.8719	1.5435	0.2287	0.2166
ENSMUSG00000001763.14	Tspan33	0.4797	1.0048	0.2358	1.2847	0.2475	0.1172
ENSMUSG00000001767.5	Crnkl1	4.8621	1.6974	4.9403	3.2988	3.8464	6.3334
ENSMUSG00000001768.16	Rin2	0.4422	0.6947	0.4348	0.7698	0.9126	0.918
ENSMUSG00000001774.8	Chordc1	2.4926	2.6687	1.7974	2.7593	0.8574	1.7047
ENSMUSG00000001783.3	Rtcb	2.8589	4.325	1.8741	3.0626	1.9667	2.3275
ENSMUSG00000001785.13	Pwp1	0	2.3657	1.2494	0.4537	0.2185	1.0344
ENSMUSG00000001786.14	Fbxo7	58.4686	52.9317	55.7092	56.8042	67.3016	77.8038
ENSMUSG00000001794.13	Capns1	5.5332	8.6051	1.7312	4.5804	2.0762	3.6858
ENSMUSG00000001802.16	Lrp3	67.4688	59.7889	52.2668	54.9536	75.2271	66.1736
ENSMUSG00000001829.17	Clpb	0.8757	1.1792	0.369	0.134	0.6454	0.55
ENSMUSG00000001833.17	Septin7	6.0526	8.4524	2.7388	2.8117	3.5373	3.3491
ENSMUSG00000001844.10	Zdhhc4	0.4351	0.9113	0	2.7963	0	0.425
ENSMUSG00000001847.14	Rac1	38.2442	39.9586	40.3315	35.9229	43.8957	45.0796
ENSMUSG00000001855.15	Nup214	0.258	0.7656	0.1903	0.2073	0.5324	0.2521
ENSMUSG00000001864.13	Aif1l	0	0.8631	0.1519	0.8276	0.1594	0
ENSMUSG00000001865.2	Cpa3	0.8213	0	0.4038	1.7598	0	0
ENSMUSG00000001870.16	Ltbp1	0.5245	0.5696	0.2865	0.2497	0.1203	0.0569
ENSMUSG00000001891.16	Ugp2	5.6839	4.2522	1.1977	0.4349	2.5136	1.1899
ENSMUSG00000001901.15	Kcnh6	2.9842	0.3677	0.8631	0.5642	3.985	1.029
ENSMUSG00000001909.16	Trmt1	2.371	2.9662	2.6229	2.2225	4.2816	1.2547
ENSMUSG00000001910.5	Nacc1	7.5991	4.8405	3.1463	7.4266	6.1905	6.6426
ENSMUSG00000001911.16	Nfix	19.2381	19.1728	17.4172	14.1632	16.7031	21.1133
ENSMUSG00000001918.17	Slc1a5	2.3887	2.0848	1.1744	3.8384	2.6188	0.8751
ENSMUSG00000001924.15	Uba1	5.8175	13.3595	4.8307	4.0163	5.0692	2.7786
ENSMUSG00000001930.17	Vwf	0.2327	0.2166	0.0763	0.0415	0	0.0758
ENSMUSG00000001942.8	Siae	19.5854	19.2282	20.2509	18.8831	23.5167	20.8737
ENSMUSG00000001943.8	Vsig2	101.366	74.7342	129.083	127.139	165.666	143.934
ENSMUSG00000001946.14	Esam	5.867	4.0966	7.6923	6.0524	12.1081	8.4917
ENSMUSG00000001948.10	Spa17	7.0461	6.1498	13.8572	16.3546	7.8766	12.0466
ENSMUSG00000001962.8	Fam50a	1.0891	2.6617	1.3387	0	1.6858	2.1281
ENSMUSG00000001964.14	Emd	0.9901	1.0369	0.4868	0	0	0
ENSMUSG00000001983.7	Taco1	3.6037	1.8872	4.4295	2.8954	3.7186	0.8802
ENSMUSG00000001985.9	Grik3	2.916	1.2604	0.4096	0.2975	1.5761	2.7132
ENSMUSG00000001986.16	Gria3	2.5908	3.1326	1.2427	1.4216	0.9781	0.9878
ENSMUSG00000001988.9	Npas1	18.2198	13.4446	16.6944	11.5336	17.7323	16.3842
ENSMUSG00000001995.9	Sipa1l2	0.9717	1.2213	0.2548	0.5552	1.1364	0.8227
ENSMUSG00000001998.15	Ap4e1	0.508	0.5321	0.1873	1.2246	0.1311	0
ENSMUSG00000001999.15	Blvra	0	0.7114	0.5009	0.8186	0	0
ENSMUSG00000002006.12	Pdzd4	6.7478	6.5743	3.5491	2.3535	4.0482	4.1394
ENSMUSG00000002007.5	Srpk3	4.4755	2.1875	2.2004	1.9178	4.3873	2.6235
ENSMUSG00000002010.17	Idh3g	2.7678	3.5431	0.4536	1.7296	1.428	1.352
ENSMUSG00000002012.13	Pnck	1.8965	2.6484	1.8648	0.6772	0	2.4704
ENSMUSG00000002014.12	Ssr4	2.2135	2.5291	1.583	0.8623	3.7375	1.7693
ENSMUSG00000002015.5	Bcap31	3.0664	2.1411	0	6.5699	4.2189	1.4979
ENSMUSG00000002017.10	Fam98a	0.5244	2.0749	2.9221	2.2471	0.7215	0
ENSMUSG00000002020.15	Ltbp2	0.0761	0.1595	0.0749	1.7941	0.0785	0.3718
ENSMUSG00000002028.13	Kmt2a	2.0928	2.218	1.5802	1.0409	1.851	1.7525
ENSMUSG00000002031.13	Ift46	0.6797	0.2034	0.7638	1.2482	0	0.664
ENSMUSG00000002032.17	Tmem25	0.3879	1.6251	2.6701	0.8311	0	0.1895
ENSMUSG00000002043.17	Trappc6a	2.3524	2.7376	1.5421	1.68	2.4274	1.9152
ENSMUSG00000002052.6	Supt6	6.4977	16.002	13.5558	9.5006	12.8661	11.4094
ENSMUSG00000002055.9	Spag5	0.5539	1.3922	0.8714	2.0174	1.486	1.7316
ENSMUSG00000002058.13	Unc119	0	0.8885	0	0	1.0504	0.4973
ENSMUSG00000002059.18	Rab34	7.0528	6.3836	9.2468	9.2344	5.6603	6.1247
ENSMUSG00000002064.10	Sdf2	28.3739	16.6533	28.7095	40.9688	43.7053	21.2924
ENSMUSG00000002068.16	Ccne1	0	0.6536	0.4603	0.5014	1.4489	0.4573
ENSMUSG00000002083.13	Bbc3	0.5866	1.4336	2.3074	0	0.3027	1.1462
ENSMUSG00000002100.15	Mybpc3	1.3469	0.6269	0.1472	1.7635	0.1544	1.0234
ENSMUSG00000002102.15	Psmc3	19.5955	23.1932	15.7439	12.2881	35.2618	21.7122
ENSMUSG00000002103.16	Acp2	13.8149	25.9186	22.5621	16.6012	34.3366	46.0061
ENSMUSG00000002104.11	Rapsn	1.7286	1.4484	4.0795	0.7407	2.8539	0.3378
ENSMUSG00000002105.15	Slc39a13	3.8385	3.6629	1.2582	1.0966	1.5843	1.25
ENSMUSG00000002107.18	Celf2	1.6607	2.42	0.781	2.0885	0.8196	1.0581
ENSMUSG00000002108.10	Nr1h3	2.9725	4.6699	1.2179	2.1229	2.0448	3.6301
ENSMUSG00000002109.14	Ddb2	136.849	113.996	152.479	129.039	114.19	161.726
ENSMUSG00000002111.8	Spi1	0.9247	0	0.4546	0.9906	0	0
ENSMUSG00000002129.11	Sf3a1	3.6486	2.4768	3.1891	2.0629	3.242	2.8714
ENSMUSG00000002147.18	Stat6	4.2457	7.2137	7.0974	5.6096	4.6731	9.2637
ENSMUSG00000002190.13	Clgn	0	0.4323	0.761	0.6632	0	0
ENSMUSG00000002204.9	Napsa	7.4947	5.3966	10.3636	9.2833	11.1169	14.1864
ENSMUSG00000002205.16	Vrk3	0	0.645	0.1817	0	0	0.722
ENSMUSG00000002210.11	Smg9	3.0291	2.3501	0.6619	1.6225	0.5209	1.3153
ENSMUSG00000002221.11	Paxip1	0.4852	0.72	0.8947	1.2346	0.0626	0.1185
ENSMUSG00000002222.14	Rmnd5a	2.7554	3.2065	1.8063	0.5904	0.6634	1.1665
ENSMUSG00000002227.15	Mov10	0	1.5516	0	0.7142	0.4586	0
ENSMUSG00000002233.13	Rhoc	3.0803	4.8393	7.1937	6.5997	7.1516	1.8808
ENSMUSG00000002249.21	Tead3	0.0928	0	0.1825	0.5964	0.0957	0
ENSMUSG00000002250.16	Ppard	0.1658	0.9263	0.4076	0.2665	0.8555	0.324
ENSMUSG00000002257.8	Def6	0.9326	0.3256	0.6878	0	0	0.6834
ENSMUSG00000002265.17	Peg3	4.7127	4.6643	4.3192	2.5488	2.6439	3.9336
ENSMUSG00000002266.17	Zim1	0.3082	0.1076	0	0	0	0.7527
ENSMUSG00000002274.13	Metrn	2.3129	0.8075	1.2996	1.4158	1.0228	1.4526
ENSMUSG00000002279.19	Lmf1	0.3209	0.1601	0.1352	0.1965	0	0.0896
ENSMUSG00000002280.11	Ciao3	55.2615	56.6202	70.7796	54.2667	105.781	93.404
ENSMUSG00000002297.16	Dbf4	0.2855	0.0498	0	0.0765	0	0
ENSMUSG00000002307.16	Daxx	0.7909	0.9664	0	0.8472	0	0.5795
ENSMUSG00000002308.16	Cd320	0.8644	1.0562	0.85	2.7779	0.446	0.6333
ENSMUSG00000002319.16	Ipo4	0.934	1.4907	0.656	0	0	2.0857
ENSMUSG00000002320.15	Tm9sf1	0.6423	1.6817	1.2631	0.344	2.6509	0.6275
ENSMUSG00000002324.8	Rec8	0.4245	1.0375	1.2523	1.3644	1.3142	1.659
ENSMUSG00000002325.15	Irf9	0.1157	0.3231	0	0	0	0.452
ENSMUSG00000002326.6	Gmpr2	12.2218	13.9642	17.4807	14.7932	22.2745	19.2284
ENSMUSG00000002329.7	Mdp1	0.6132	0.4281	2.7133	0.6569	0	1.1981
ENSMUSG00000002332.16	Dhrs1	0	1.2609	2.2196	0	0.4658	0.8821
ENSMUSG00000002341.8	Ncan	1.5586	3.6275	1.3623	1.3914	1.6082	0.5921
ENSMUSG00000002342.17	Tmem161a	2.0354	0.9474	1.3343	3.4524	4.2005	3.6456
ENSMUSG00000002343.11	Armc6	8.5943	9.7348	11.268	16.3677	14.7804	10.0756
ENSMUSG00000002346.16	Slc25a42	1.039	0.6529	1.4304	0.6678	0	0.203
ENSMUSG00000002365.10	Snx9	1.8946	1.3229	2.2018	1.4761	1.5996	1.3462
ENSMUSG00000002372.9	Ranbp3	0.358	1.4375	1.7604	0.1918	0.1847	1.0494
ENSMUSG00000002379.7	Ndufa11	2.8525	7.967	0	3.667	3.5321	3.3442
ENSMUSG00000002384.2	Bmp8b	9.955	9.6417	9.9469	8.6004	12.7576	14.2749
ENSMUSG00000002393.14	Nr2f6	48.8704	30.4775	37.7871	41.1668	53.0141	47.7446
ENSMUSG00000002395.14	Use1	2.2623	5.7262	1.6685	0	0.8754	2.2102
ENSMUSG00000002396.8	Ocel1	90.7458	58.6663	85.1959	75.6936	81.6517	75.1736
ENSMUSG00000002409.18	Dyrk1b	0	0.6456	0	1.4859	0.4771	2.7101
ENSMUSG00000002413.15	Braf	4.3145	2.2594	2.0771	2.311	1.7622	3.3369
ENSMUSG00000002416.13	Ndufb2	18.4861	19.3229	23.1849	12.4514	17.1335	21.0883
ENSMUSG00000002428.12	Hltf	2.626	1.6869	2.0658	1.1253	0.4336	2.3603
ENSMUSG00000002455.14	Prpf6	2.4216	3.1562	2.6987	2.5942	2.6654	3.3121
ENSMUSG00000002458.13	Rgs19	5.5874	2.926	4.9448	2.3942	4.3241	7.9151
ENSMUSG00000002459.17	Rgs20	1.4697	1.9497	0.7226	0.4723	1.3649	1.1487
ENSMUSG00000002475.16	Abhd3	1.3346	1.3046	1.5748	0.2859	2.7543	1.0431
ENSMUSG00000002477.5	Snrpd1	0.3036	4.6637	0.5971	0	0.3133	0
ENSMUSG00000002486.15	Tchp	0.5053	0.3528	0.0828	0.5414	0.3476	0.8228
ENSMUSG00000002489.16	Tiam1	1.736	2.1213	1.951	0.9299	1.2156	1.5143
ENSMUSG00000002496.10	Tsc2	22.3423	34.637	30.6302	17.8989	50.3187	51.7536
ENSMUSG00000002500.15	Rpl3l	0.7584	0	1.4914	1.6248	0	0
ENSMUSG00000002504.15	Slc9a3r2	4.7089	3.6168	0.463	0	0.4859	0.23
ENSMUSG00000002524.17	Puf60	3.6739	5.7719	3.3546	2.6707	3.3848	2.4356
ENSMUSG00000002546.17	Golga2	2.7185	4.8245	4.1211	5.3392	5.8441	5.0905
ENSMUSG00000002550.16	Uck1	0	0.6325	2.0042	0.4852	1.4021	0
ENSMUSG00000002578.18	Ikzf4	1.2535	0.8752	0.2844	0.9297	0.0995	0.5652
ENSMUSG00000002580.7	Mien1	3.336	1.1647	1.6402	7.1475	0.8606	0.8148
ENSMUSG00000002602.16	Axl	1.2378	0.6914	1.704	0.2652	0	0.4837
ENSMUSG00000002603.15	Tgfb1	0.1236	0.3451	0	0	0.1275	0.4829
ENSMUSG00000002608.8	Ccdc97	0.4745	1.8774	0.1555	0.6777	0.3264	2.1632
ENSMUSG00000002617.14	Zfp40	0.278	0.7764	0.5467	0.5956	0.2869	0.5432
ENSMUSG00000002625.10	Akap8l	3.1929	6.9455	2.8982	1.0525	5.3222	2.6395
ENSMUSG00000002633.4	Shh	1.7506	1.3751	1.291	1.6409	5.1934	0.4276
ENSMUSG00000002635.11	Pdcd2l	0.8044	0	0	1.7234	0	0.7859
ENSMUSG00000002658.9	Gtf2f1	3.6284	14.1874	10.7036	7.774	7.8625	8.153
ENSMUSG00000002660.8	Clpp	0	9.959	1.0018	1.0914	3.6794	0
ENSMUSG00000002664.2	Pspn	13.1433	13.7657	15.5089	15.4881	17.6309	21.8289
ENSMUSG00000002668.8	Dennd1c	2.3169	1.9583	0.9593	0	0.2517	0.7148
ENSMUSG00000002679.14	Med6	0	2.1043	1.6934	2.3061	0.4443	5.0475
ENSMUSG00000002688.8	Prkd1	1.7054	0.9526	0.3354	0.7308	0.8799	1.6661
ENSMUSG00000002699.13	Lcp2	0.2794	0	0.4122	0.2993	0	0
ENSMUSG00000002718.14	Cse1l	10.8696	10.1469	6.5059	5.8221	9.2654	9.4649
ENSMUSG00000002728.14	Naa20	16.3105	20.7812	31.0849	27.5604	14.4012	24.9699
ENSMUSG00000002731.6	Prkra	0	0.429	0.6041	0	0	1.2005
ENSMUSG00000002733.8	Plekha3	1.9929	2.5048	0.7839	0.854	0	0.3894
ENSMUSG00000002741.9	Ykt6	8.9774	10.3501	16.8343	13.1958	7.1093	7.9548
ENSMUSG00000002748.7	Baz1b	2.5527	3.2783	2.1964	1.5626	2.0226	1.6032
ENSMUSG00000002763.16	Pex6	1.6412	2.2919	0.9683	1.2307	2.0322	1.6034
ENSMUSG00000002767.13	Mrpl2	1.0649	3.7179	4.1887	0	2.1978	8.8435
ENSMUSG00000002768.8	Mea1	238.183	166.073	228.564	236.701	309.223	275.605
ENSMUSG00000002769.9	Gnmt	2.5829	7.9353	4.5717	7.1941	4.2643	1.0094
ENSMUSG00000002771.12	Grin2d	28.9133	17.183	27.9711	30.974	32.4418	31.0811
ENSMUSG00000002778.14	Kdelr1	0	2.7855	1.3076	0.7123	0	1.2991
ENSMUSG00000002781.19	Tmem143	0.5801	0.5786	0.163	2.3969	1.6247	0.6477
ENSMUSG00000002791.17	Pdxk-ps	0.1997	0	0.1964	1.7118	0	0
ENSMUSG00000002797.9	Ggct	0.9653	1.011	0.4746	0.8617	0.498	0.6287
ENSMUSG00000002799.6	Jag2	0.5367	2.3733	0.7916	0.5749	0.5538	0.8739
ENSMUSG00000002803.14	Btbd6	15.8161	17.7817	16.6067	22.974	39.5557	22.5229
ENSMUSG00000002808.7	Epdr1	5.9008	7.1311	3.1244	0	0.9368	0.8869
ENSMUSG00000002812.4	Flii	2.4727	3.5394	1.5804	2.5165	3.3169	2.8989
ENSMUSG00000002814.15	Top3a	0.1355	0	0.2664	0	0.4193	0
ENSMUSG00000002820.6	Atg4d	57.9768	63.4171	79.3584	58.25	99.0293	93.257
ENSMUSG00000002825.8	Qtrt1	0.6315	0.8819	1.242	0	0.3258	0
ENSMUSG00000002831.14	Plin4	6.6714	4.7952	8.5861	11.4561	6.1754	6.0385
ENSMUSG00000002833.11	Hdgfl2	1.4054	6.6017	1.8845	0.8212	2.7686	4.3688
ENSMUSG00000002835.9	Chaf1a	161.553	156.725	170.068	153.695	252.667	193.165
ENSMUSG00000002844.9	Adprh	1.2603	3.5199	2.0654	1.8001	2.6009	2.0521
ENSMUSG00000002845.14	Tmem39a	0	0.2125	0.4489	0.8151	0.4711	0.2973
ENSMUSG00000002846.9	Timmdc1	0.6984	0.4877	0	0.7482	0	0
ENSMUSG00000002870.8	Mcm2	0.1791	0.3127	0.3523	0.8635	0.8317	0.7
ENSMUSG00000002871.14	Tpra1	0.4481	0.5215	0.2937	1.6001	0.4624	0.8755
ENSMUSG00000002881.14	Nab1	1.5195	1.9097	0.5977	1.1395	3.1359	0.8907
ENSMUSG00000002885.14	Adgre5	2.6532	1.621	1.6306	1.0658	2.9088	1.782
ENSMUSG00000002897.5	Il17ra	1.2946	1.3057	0.3536	0.5393	2.746	1.8269
ENSMUSG00000002900.17	Lamb1	4.9628	4.5618	4.4477	3.836	3.7597	5.8305
ENSMUSG00000002908.17	Kcnn1	2.4447	1.3277	1.3355	1.164	1.5416	1.5923
ENSMUSG00000002910.11	Arrdc2	0.5783	1.3459	0.3791	1.4455	0.1989	0.3766
ENSMUSG00000002948.19	Map2k7	2.1152	1.5905	1.9199	0	0.6716	0.3179
ENSMUSG00000002949.15	Timm44	0.5101	1.3059	0.3344	0.7286	1.7545	1.3289
ENSMUSG00000002957.11	Ap2a2	3.7404	5.4538	2.1635	1.6499	1.8163	2.9019
ENSMUSG00000002963.17	Pnkp	1.7252	0.8031	1.5079	0.4107	0.3956	0.7491
ENSMUSG00000002968.9	Med25	1.3882	1.3114	0.2409	0	0.3371	0
ENSMUSG00000002980.14	Bcam	2.5317	1.3598	1.149	0.6259	1.4067	1.1416
ENSMUSG00000002981.10	Clptm1	2.0064	4.1328	1.1838	0.4299	1.8633	0.5881
ENSMUSG00000002984.17	Tomm40	0.4141	1.8314	0.543	0.8873	0.5698	1.2138
ENSMUSG00000002985.16	Apoe	66.4371	196.135	83.094	63.6803	73.0648	60.3518
ENSMUSG00000002996.17	Hbp1	89.7061	71.7353	100.031	126.51	75.6784	84.0868
ENSMUSG00000002997.15	Prkar2b	2.9	2.8587	1.6774	0.3655	0.3521	0.8333
ENSMUSG00000003031.14	Cdkn1b	0.4106	1.3379	0.5383	0	0.5649	0
ENSMUSG00000003032.8	Klf4	0.4087	0	0	0.4378	0.8434	0.7985
ENSMUSG00000003033.15	Ap1m1	0.587	5.1915	1.3468	0.4192	2.4228	0.3823
ENSMUSG00000003037.16	Rab8a	1.9976	0.9299	0	0.5707	0.8245	0.5204
ENSMUSG00000003038.15	Hmgn2	2.8503	9.9509	2.4024	3.0534	5.252	5.1715
ENSMUSG00000003039.9	Fam32a	1.1304	1.9732	2.7789	0	0.2916	1.1044
ENSMUSG00000003062.13	Stard3nl	1.1125	1.0875	0	0.9534	0	0.6521
ENSMUSG00000003068.17	Stk11	113.309	95.6423	119.846	87.2859	143.308	109.502
ENSMUSG00000003072.15	Atp5d	11.3095	20.0803	13.9806	15.231	17.0048	20.5196
ENSMUSG00000003099.11	Ppp5c	1.5893	4.1613	3.1255	0	0.82	0.5822
ENSMUSG00000003119.14	Cdk12	0.478	0.5192	0.6267	0.2276	0.4932	0.4151
ENSMUSG00000003123.15	Lipe	9.5259	11.2334	14.8832	17.575	27.9595	23.1627
ENSMUSG00000003131.7	Pafah1b2	3.9191	3.789	2.3716	2.4222	2.1776	3.0925
ENSMUSG00000003134.10	Tbc1d8	9.2753	11.7903	12.6286	12.2294	11.9024	12.1984
ENSMUSG00000003135.15	Cnot11	1.7759	4.34	0.6985	1.3317	0.9163	1.388
ENSMUSG00000003153.10	Slc2a3	2.2357	2.1615	0.8456	0.3685	0.5324	0.5881
ENSMUSG00000003154.15	Foxj2	1.5149	1.4646	1.0313	0.9987	0.481	0.7969
ENSMUSG00000003161.15	Sri	0.642	1.5241	1.2626	2.0633	1.4574	0.2509
ENSMUSG00000003166.20	Dgcr2	0.4545	1.7138	0.7151	1.3634	0	0.5329
ENSMUSG00000003184.15	Irf3	3.8009	1.3902	2.1357	3.2963	3.9221	3.0061
ENSMUSG00000003190.12	Bcl2l12	14.1876	18.4918	16.7412	14.861	24.725	22.1772
ENSMUSG00000003198.10	Zfp959	3.5629	2.8431	2.5025	3.2715	1.5756	2.9835
ENSMUSG00000003199.16	Mpnd	7.0273	8.4923	3.9866	2.6059	8.6457	8.4497
ENSMUSG00000003200.10	Sh3gl1	7.3337	8.9395	5.8669	6.1253	11.8001	8.8649
ENSMUSG00000003206.7	Ebi3	1.0797	0.7539	0.5309	1.735	0	1.0548
ENSMUSG00000003208.9	Yju2	0	0.3511	1.9777	0.404	2.7239	1.2281
ENSMUSG00000003226.7	Ranbp2	2.9216	3.4494	1.4626	2.1055	1.4251	1.2455
ENSMUSG00000003228.9	Grk5	0	0.6166	0.2605	0.473	0.3645	0.1725
ENSMUSG00000003233.12	Dvl3	1.5551	0.9501	0.3823	0.6247	0.3009	0.7596
ENSMUSG00000003234.16	Abcf3	1.5759	1.9561	1.3774	0.3752	0	0.6843
ENSMUSG00000003235.13	Eif2b5	0.4801	3.0173	0.4721	1.5431	0.2477	0
ENSMUSG00000003269.17	Cyth2	6.8719	8.8388	6.7573	3.6808	8.2106	7.4203
ENSMUSG00000003271.17	Sult2b1	38.7991	28.1922	39.0825	52.3778	62.983	50.3863
ENSMUSG00000003273.14	Car11	13.909	9.4859	11.1325	6.2373	6.0079	10.7445
ENSMUSG00000003279.17	Dlgap1	3.4824	5.5925	3.0476	3.8798	2.2997	2.3815
ENSMUSG00000003282.9	Plag1	0.2202	0.1025	0.4331	0.0786	0.303	0.1434
ENSMUSG00000003283.15	Hck	1.489	0.6238	0.8785	0.9571	0.3073	0.5819
ENSMUSG00000003299.10	Mrpl4	0.9522	2.4933	0.9363	0.255	0	0.4651
ENSMUSG00000003308.15	Keap1	1.9912	2.7807	2.0886	0.2844	2.1917	1.5563
ENSMUSG00000003316.14	Glg1	5.0964	4.172	4.3202	3.6711	3.1734	4.8932
ENSMUSG00000003341.9	Atp8b3	0.3966	0	0.26	0.1416	0	0
ENSMUSG00000003344.14	Btbd2	2.4322	6.793	4.1	3.7222	3.0475	1.867
ENSMUSG00000003345.16	Csnk1g2	6.3137	7.1075	5.3215	2.7607	4.7865	4.1541
ENSMUSG00000003346.14	Abhd17a	9.6651	14.9029	3.9599	3.4513	9.142	8.2621
ENSMUSG00000003348.10	Mob3a	0.3829	1.6042	0	0	0	0.187
ENSMUSG00000003352.14	Cacnb3	2.7965	8.8952	3.8192	4.3272	4.649	2.2767
ENSMUSG00000003354.6	Ccdc65	0.6255	3.0572	0.3075	0	0.6454	0
ENSMUSG00000003355.7	Fkbp11	0.9209	1.4468	1.3583	0	2.8508	1.1246
ENSMUSG00000003360.15	Ddx23	0.7001	2.3045	1.1802	0.6429	0.8256	0.8794
ENSMUSG00000003363.15	Pld3	4.6874	18.4472	5.4472	3.1955	6.5956	5.2038
ENSMUSG00000003378.9	Grik5	6.0274	11.5315	6.8752	5.1656	6.9659	5.0642
ENSMUSG00000003380.11	Rabac1	2.4543	4.5699	4.0223	0.8764	5.0651	3.9963
ENSMUSG00000003382.18	Etv3	1.2128	0.4657	0.477	0	0.0626	0.1185
ENSMUSG00000003402.14	Prkcsh	4.6633	6.8175	6.8784	6.0885	3.1579	5.9796
ENSMUSG00000003410.8	Elavl3	8.3186	15.1523	5.6015	4.4558	6.7177	4.9469
ENSMUSG00000003411.10	Rab3b	0	1.2344	0.6953	0	2.0066	0.5181
ENSMUSG00000003418.11	St8sia6	0.569	0.227	0	0.1742	0	0
ENSMUSG00000003421.13	Nosip	0.89	4.35	1.3127	2.1452	4.5918	2.6085
ENSMUSG00000003423.15	Pih1d1	9.2524	5.599	3.9425	1.3216	10.1838	4.8209
ENSMUSG00000003429.11	Rps11	62.6594	62.3579	77.9033	54.0088	98.0996	85.8432
ENSMUSG00000003435.9	Supt5	2.594	5.4337	4.3575	2.5473	2.8997	2.9566
ENSMUSG00000003437.14	Paf1	4.349	6.5794	4.4546	2.5236	1.8698	0.7081
ENSMUSG00000003438.17	Timm50	0.2321	0.6483	0	0.4973	1.4371	0
ENSMUSG00000003444.8	Med29	1.9453	0.3396	1.9129	0	4.0147	1.9005
ENSMUSG00000003452.15	Bicd1	0.4324	0.6039	0.1343	0.3901	0.2583	0.1334
ENSMUSG00000003458.12	Ncstn	9.8739	6.0188	7.7057	4.7011	5.9838	6.8903
ENSMUSG00000003464.13	Pex19	0.6532	2.0524	0.6423	0	1.6851	0.3191
ENSMUSG00000003469.9	Phyhip	29.544	23.7679	15.1572	16.0542	15.0219	6.693
ENSMUSG00000003476.16	Crhr2	0.2436	0.3402	0	0.5219	0	0
ENSMUSG00000003484.4	Cyp4f18	3.6943	2.814	4.9537	6.4761	7.6241	3.2811
ENSMUSG00000003500.13	Impdh1	2.2696	2.245	0.186	0.4052	0.3903	0.3695
ENSMUSG00000003518.13	Dusp3	1.4637	2.6014	1.5701	0.2851	2.0595	1.8199
ENSMUSG00000003526.12	Prodh	2.7966	5.579	3.457	2.3967	8.9869	6.4791
ENSMUSG00000003527.9	Ess2	1.0307	0.8225	0.5792	0	1.2155	0
ENSMUSG00000003528.15	Slc25a1	1.7273	1.2061	1.9816	1.8504	1.1883	2.2501
ENSMUSG00000003531.15	Dgcr6	5.009	3.4975	2.8732	3.8009	6.0301	1.6312
ENSMUSG00000003534.17	Ddr1	0.783	2.1868	0.5133	1.1184	0.2693	0.255
ENSMUSG00000003541.6	Ier3	0	0.7692	0.5416	0	0	1.0763
ENSMUSG00000003545.3	Fosb	0.7983	0.2787	0	0	0	0.39
ENSMUSG00000003549.9	Ercc1	25.8329	16.0799	18.51	23.3835	24.7965	27.1942
ENSMUSG00000003555.8	Cyp17a1	0.45	0	0.4425	0.7231	0.2322	0.2198
ENSMUSG00000003573.15	Homer3	80.5907	69.0431	84.5891	66.3515	116.049	99.4351
ENSMUSG00000003575.13	Crtc1	1.6157	4.3181	1.2053	1.9696	1.6672	1.1975
ENSMUSG00000003581.14	Rnf215	5.8615	5.0672	1.6468	1.196	3.7442	10.0895
ENSMUSG00000003585.13	Sec14l2	1.2442	1.8616	2.7965	2.2849	3.4848	2.4311
ENSMUSG00000003604.14	Aven	58.1759	69.3246	61.4931	56.8507	45.8903	68.276
ENSMUSG00000003617.16	Cp	3.2563	2.0008	5.1872	4.0465	3.3601	3.1813
ENSMUSG00000003623.4	Crot	0.1142	1.1162	0.786	0.2446	0.2356	0.2231
ENSMUSG00000003644.17	Rps6ka1	0.4389	0.2043	0	0	0	0.5718
ENSMUSG00000003657.9	Calb2	0.7149	0.9983	3.1632	3.0632	0.3688	1.0476
ENSMUSG00000003660.10	Snrnp200	1.4342	2.0028	2.037	0.6828	1.8088	1.946
ENSMUSG00000003662.10	Ciao1	16.7586	20.2736	20.3115	16.283	18.0971	30.2703
ENSMUSG00000003665.7	Has1	7.1703	2.5033	10.305	19.4989	8.3949	15.0881
ENSMUSG00000003680.16	Taf6l	2.9802	2.341	0.7326	3.3257	2.6908	2.1837
ENSMUSG00000003721.14	Insig2	1.4351	1.002	1.2347	3.8433	2.4063	1.9277
ENSMUSG00000003731.13	Kpna6	0.8332	0.8404	0.1821	2.7771	0.2866	0.9045
ENSMUSG00000003746.16	Man1a	1.2916	0.6313	0.762	0.4151	0.7996	0.8833
ENSMUSG00000003752.9	Itpkc	10.9628	8.7246	8.3458	9.5974	18.6104	12.7832
ENSMUSG00000003762.13	Coq8b	0.8922	0.7787	0.4387	1.0753	0.4603	0
ENSMUSG00000003778.14	Brd8	1.5234	1.0637	0.9218	0.4394	0.9069	0.8014
ENSMUSG00000003779.16	Kif20a	54.2857	58.3606	60.7237	49.0777	61.2026	76.1855
ENSMUSG00000003808.18	Farsa	0.6864	1.5337	0.27	0.5883	0	0
ENSMUSG00000003809.14	Gcdh	4.2981	2.0534	1.3346	0	0.9337	1.105
ENSMUSG00000003810.13	Mast2	1.161	2.0537	1.2177	1.1608	0.4792	1.2099
ENSMUSG00000003812.13	Dnase2a	207.857	174.435	255.318	239.39	431.111	324.594
ENSMUSG00000003813.15	Rad23a	121.359	119.004	140.017	152.54	184.598	167.217
ENSMUSG00000003814.8	Calr	25.0928	33.2289	15.7405	14.3675	8.0356	7.1854
ENSMUSG00000003824.12	Syce2	10.13	11.7149	8.0933	12.8867	10.7795	13.2986
ENSMUSG00000003847.16	Nfat5	0.9492	1.2308	0.7333	0.9079	1.1193	0.9604
ENSMUSG00000003863.18	Ppfia3	3.3125	5.0664	2.094	2.9572	3.0926	4.0838
ENSMUSG00000003865.16	Gys1	1.6911	0.9992	1.2792	0.6968	1.7451	2.9231
ENSMUSG00000003868.14	Ruvbl2	19.5356	10.3428	12.0325	11.7289	14.3988	16.9883
ENSMUSG00000003872.9	Lin7b	13.6266	13.3799	12.5619	26.4586	31.6372	23.7133
ENSMUSG00000003873.11	Bax	0	3.3122	0	0.4235	0.8158	1.5448
ENSMUSG00000003882.5	Il7r	0.668	0.4664	0.2628	0.7156	0.4136	0.2611
ENSMUSG00000003923.14	Tfam	0	0.5881	0.2761	0.6015	0	0
ENSMUSG00000003929.11	Zfp81	6.9731	6.4705	7.3982	8.1581	6.1539	9.0534
ENSMUSG00000003934.5	Efnb3	5.8718	5.4665	0.7698	1.258	1.6157	3.0595
ENSMUSG00000003948.17	Mmd	5.3931	4.9804	4.6189	3.1683	1.4361	1.3597
ENSMUSG00000003949.16	Hlf	0.9325	1.9533	0.5502	1.5983	1.3471	1.6398
ENSMUSG00000003955.8	Fam162a	1.4659	14.3293	6.4864	1.5703	10.5881	9.3086
ENSMUSG00000003970.9	Rpl8	14.6694	33.9291	13.5232	3.9287	4.7303	7.6136
ENSMUSG00000003974.6	Grm3	1.8389	2.7107	0.4018	4.1589	1.8976	3.1939
ENSMUSG00000003992.15	Ssbp2	4.6032	4.4671	5.5238	3.0089	2.7372	4.6496
ENSMUSG00000004018.9	Fancl	6.6512	9.0302	10.1737	3.7605	14.4889	11.0104
ENSMUSG00000004031.13	Brinp2	0.5685	2.6297	1.2578	0.7613	1.4665	1.1108
ENSMUSG00000004032.10	Gstm5	2.4374	15.3168	7.1902	6.7888	1.509	7.6199
ENSMUSG00000004035.12	Gstm7	0.3891	1.6302	0	0	0.8031	0
ENSMUSG00000004040.16	Stat3	0.327	0.9588	0.1929	0.2802	0.4049	0.7027
ENSMUSG00000004043.14	Stat5a	0.6987	0.4879	0.0859	0	0.1802	0.0853
ENSMUSG00000004044.9	Cavin1	1.7368	1.334	1.5371	1.4885	2.1506	0.8484
ENSMUSG00000004054.9	Map3k11	1.2763	1.8814	1.6734	3.0384	2.3414	4.8492
ENSMUSG00000004056.15	Akt2	1.3978	2.257	0.6013	0.3744	0.7212	0.3414
ENSMUSG00000004069.17	Dnaja3	6.6886	9.2292	9.8655	8.5301	10.8456	10.1129
ENSMUSG00000004070.15	Hmox2	117.18	118.118	142.305	149.614	142.082	135.345
ENSMUSG00000004071.13	Cdip1	52.523	51.4981	63.7243	45.952	64.96	62.3475
ENSMUSG00000004096.9	Cwc15	3.9656	5.2609	4.6793	1.6993	3.2736	1.5497
ENSMUSG00000004098.7	Col5a3	1.0065	0.2555	0.2699	0.6861	0	0
ENSMUSG00000004099.16	Dnmt1	0	2.0049	0.3322	0.5428	0.8714	0.495
ENSMUSG00000004100.12	Ppan	0.6224	0.6518	0.918	0	0	0.608
ENSMUSG00000004105.8	Angptl2	3.9643	0.4152	3.8008	4.353	0.7159	3.0984
ENSMUSG00000004110.17	Cacna1e	2.1484	2.6554	2.064	1.6402	0.4587	0.8685
ENSMUSG00000004113.18	Cacna1b	1.3786	2.1002	1.2324	0.8055	0.6466	0.4898
ENSMUSG00000004127.12	Trmt10a	0.703	0.2182	0.4608	2.2592	0.1612	0.5342
ENSMUSG00000004151.17	Etv1	0.9371	0.8506	0.0921	0.8031	0.4835	0.2747
ENSMUSG00000004187.11	Kifc2	11.5662	14.8244	6.5436	5.6012	11.7714	10.8354
ENSMUSG00000004207.14	Psap	26.3364	46.9239	25.674	5.3508	15.4621	15.083
ENSMUSG00000004221.16	Ikbkg	6.4527	5.1492	6.194	7.3241	6.5791	5.1783
ENSMUSG00000004233.14	Wars2	0.2096	0.1463	0.103	0.3367	0.4325	0.1024
ENSMUSG00000004263.15	Atn1	1.0835	1.3239	0.6659	2.1763	0.8385	0.9262
ENSMUSG00000004264.17	Phb2	1.3405	2.8079	0.3295	1.077	1.5561	0.4911
ENSMUSG00000004267.16	Eno2	16.1541	23.2985	6.6403	8.5109	6.8316	7.5029
ENSMUSG00000004268.11	Emg1	21.1161	22.3509	24.4671	23.1974	31.5041	26.8055
ENSMUSG00000004270.13	Lpcat3	18.3009	13.1777	17.9957	19.1968	25.7691	22.3492
ENSMUSG00000004285.12	Atp6v1f	0	4.9106	3.4578	0	0	4.5806
ENSMUSG00000004317.14	Clcn5	0.0544	0.3798	0.0535	0.1166	0	0.1594
ENSMUSG00000004319.15	Clcn3	1.2043	1.7582	1.3278	1.1729	0.4895	0.4991
ENSMUSG00000004328.15	Hif3a	0	0	0.1826	0.2984	0	0.5442
ENSMUSG00000004347.17	Pde1c	0.3036	0.1696	0.209	0.1301	0	0.089
ENSMUSG00000004356.8	Utp20	0.8552	0.8957	0.3003	0.5889	0.5673	0.5371
ENSMUSG00000004360.9	9330159F19Rik	0.2161	1.9611	0.4249	0.1157	0.7803	0.9498
ENSMUSG00000004364.14	Cul3	4.6025	4.017	3.6457	3.287	2.2427	3.8719
ENSMUSG00000004366.4	Sst	10.3688	28.9596	16.9932	5.5539	8.9161	15.1949
ENSMUSG00000004383.18	Large1	3.1243	4.4721	2.3042	2.5939	2.0955	2.0603
ENSMUSG00000004415.15	Col26a1	1.2192	0.0532	0	0.0816	0.3145	0.4467
ENSMUSG00000004446.12	Bid	31.0619	25.8547	33.3049	31.7718	34.0439	40.8047
ENSMUSG00000004451.14	Ralb	0.2527	0.5294	0.1243	0	0	0.2469
ENSMUSG00000004455.16	Ppp1cc	2.9112	4.0654	2.3259	0.3898	0.3755	4.2662
ENSMUSG00000004460.17	Dnajb11	1.9252	4.3016	1.7038	0.825	1.3906	1.8808
ENSMUSG00000004462.7	Tbccd1	0.3591	0.9403	0.1766	0.1924	0	0.1754
ENSMUSG00000004473.10	Clec11a	2.7196	2.3371	3.2914	5.1545	1.0793	4.292
ENSMUSG00000004500.9	Zfp324	0.2609	0.9108	0.2565	0	0.2692	0.5098
ENSMUSG00000004508.6	Gab2	2.2221	1.1989	2.3837	1.082	1.7718	1.3815
ENSMUSG00000004530.12	Coro1c	1.4182	1.3504	0.8875	0.9668	1.5965	0.6928
ENSMUSG00000004535.12	Tax1bp1	1.1848	2.4382	0.3679	0.6012	0.5147	1.0965
ENSMUSG00000004558.15	Ndrg2	16.1388	25.3545	8.6562	14.5385	9.6513	7.5252
ENSMUSG00000004561.14	Mettl17	0.6277	0.3287	0.1543	0	0.6477	0.4599
ENSMUSG00000004562.16	Arhgef40	4.6878	5.5392	8.3918	5.8589	5.0232	5.8128
ENSMUSG00000004565.15	Pnpla6	0.9636	1.3905	0.9475	0.2065	0.7292	0.6276
ENSMUSG00000004567.16	Mcoln1	1.1545	2.994	2.7569	5.212	4.4246	5.0754
ENSMUSG00000004568.13	Arhgef18	0.7177	0.9396	0.1764	0.5286	0.2777	0.2629
ENSMUSG00000004591.16	Pkn2	0.8708	0.3378	0.4282	0.6219	0.5491	0.1891
ENSMUSG00000004609.11	Cd33	0.8819	0.5598	0	0.5153	0.1654	0.3133
ENSMUSG00000004610.4	Etfb	1.6057	3.7371	0	0.5734	1.1046	0
ENSMUSG00000004626.14	Stxbp2	1.6477	0.8367	0.5892	0.4814	0.6183	0.7317
ENSMUSG00000004630.18	Pcp2	39.8743	47.8306	48.9278	57.6851	52.7502	64.9263
ENSMUSG00000004631.15	Sgce	0.3522	0	0.1155	0.1258	0	0
ENSMUSG00000004633.17	Chn2	0.4288	0.5988	0	0.689	0.4424	0.5236
ENSMUSG00000004637.15	Wwox	6.4914	4.7036	8.3704	10.3655	12.3856	9.094
ENSMUSG00000004642.13	Slbp	0.6152	0.7159	0.2016	0	0.1058	1.6027
ENSMUSG00000004661.15	Arid3b	0	0.1091	0.2304	0.0837	0.1612	0
ENSMUSG00000004665.10	Cnn2	1.7727	0.7073	0.249	1.0852	0.5226	1.2371
ENSMUSG00000004667.18	Polr2e	0.4667	4.2359	1.8355	0.9998	0.4815	0.4559
ENSMUSG00000004677.17	Myo9b	1.3298	1.857	0.4903	0.8903	1.0291	0.5684
ENSMUSG00000004698.11	Hdac9	0.5038	0.2345	0.3303	0.5397	0.1733	0.041
ENSMUSG00000004748.5	Mtfp1	4.3014	5.7566	1.4099	0.768	4.0687	2.8016
ENSMUSG00000004768.14	Rab23	0.8271	1.1551	0.9612	0.5639	1.0087	0.8081
ENSMUSG00000004771.12	Rab11a	2.4986	4.3616	3.6854	0.8922	3.008	2.2377
ENSMUSG00000004789.10	Dlst	1.499	1.5472	0.769	0.768	0.6725	0.382
ENSMUSG00000004798.14	Ulk2	1.7719	2.4745	1.0249	3.1265	0.2151	1.1201
ENSMUSG00000004815.12	Dgkq	12.8256	17.608	21.4739	15.9677	17.9737	23.1977
ENSMUSG00000004837.2	Grap	1.3898	1.6983	1.3667	0	0	0
ENSMUSG00000004842.18	Pou1f1	0.8006	0.1118	0	0	0.1652	1.7207
ENSMUSG00000004843.7	Chmp2b	1.9388	1.1281	4.4484	4.1539	2.0006	0.6314
ENSMUSG00000004846.10	Plod3	28.2615	20.407	28.8746	30.4234	32.8609	28.9573
ENSMUSG00000004849.14	Ap1s1	7.9362	13.4576	11.1484	4.8582	4.6795	0.5538
ENSMUSG00000004865.16	Srpk1	1.0571	1.1599	1.089	0.3775	0.4675	0.7377
ENSMUSG00000004880.11	Lbr	0.7851	0.6396	0.1287	0.7009	0.8101	0.767
ENSMUSG00000004891.16	Nes	0.3884	0.4068	0.4774	0.6241	0.2004	0
ENSMUSG00000004892.13	Bcan	3.9857	10.8107	4.8236	1.6422	5.0618	3.2948
ENSMUSG00000004894.10	Hapln2	1.5765	4.5866	1.8086	0.8444	1.0845	4.3639
ENSMUSG00000004895.9	Prcc	2.3744	3.3158	0.5837	0	1.8376	1.1599
ENSMUSG00000004896.16	Rrnad1	41.9454	44.2405	48.8769	48.8286	49.2628	59.0216
ENSMUSG00000004897.16	Hdgf	8.0232	7.7218	6.8233	7.2013	2.9088	2.1185
ENSMUSG00000004902.7	Slc25a18	16.9522	17.9826	16.3489	13.2711	12.4466	9.5548
ENSMUSG00000004929.12	Thop1	1.2315	1.8917	0.7266	0.7915	1.1436	0.2406
ENSMUSG00000004931.11	Apba3	1.2934	1.3547	0.4239	0.6928	0.8898	0.4212
ENSMUSG00000004933.17	Matk	2.9834	8.2379	2.8003	4.9394	5.1775	4.5045
ENSMUSG00000004936.8	Map2k1	10.6557	16.6764	7.9488	12.5961	11.7537	8.4359
ENSMUSG00000004937.6	Sgta	2.5994	2.7225	1.278	0.4641	2.6823	0.4233
ENSMUSG00000004939.7	Nmrk2	0.336	0.2346	0	0	0	1.6414
ENSMUSG00000004945.15	Tmem242	0	1.6576	0.667	0	0	0.6626
ENSMUSG00000004947.15	Dtx2	0.1772	0	0.0871	0.2847	0	0
ENSMUSG00000004952.13	Rasa4	0	0	0.3274	0.0892	0.0859	0.1626
ENSMUSG00000004961.7	Syt5	4.7117	9.3214	4.3757	2.5238	4.5918	1.7901
ENSMUSG00000004980.16	Hnrnpa2b1	5.6773	15.9226	8.0948	6.082	4.9795	8.0425
ENSMUSG00000004988.9	Fxyd4	10.1869	12.2253	17.8428	17.0515	16.4244	19.9045
ENSMUSG00000004994.12	Ccdc130	0.4625	1.6147	0.9096	0	0	1.1296
ENSMUSG00000004996.9	Mri1	2.6648	1.7278	0.3743	1.2235	0	0
ENSMUSG00000005034.15	Prkacb	2.9829	5.8515	1.1174	1.3695	1.6123	1.3877
ENSMUSG00000005043.13	Sgsh	0	0.9855	0.5551	0	1.7477	1.1031
ENSMUSG00000005045.16	Chd5	5.2008	6.2642	4.8584	3.7608	3.4883	6.4148
ENSMUSG00000005057.13	Sh2b2	0	0.3219	0.2266	0.6173	0.3567	0.7881
ENSMUSG00000005069.12	Pex5	2.686	0.2206	0.9322	2.7082	1.3043	1.5436
ENSMUSG00000005078.16	Jkamp	0.9257	1.6159	0.9103	0	2.6268	2.2609
ENSMUSG00000005087.17	Cd44	0.3678	0.3852	0.0904	0	0	0
ENSMUSG00000005089.15	Slc1a2	44.2115	47.8619	34.5181	34.5563	23.4956	33.7388
ENSMUSG00000005102.13	Eif2ak4	1.838	1.1667	1.3966	0.716	0.6897	0.653
ENSMUSG00000005103.12	Wdr1	0.9101	2.7374	1.3768	0.375	0.8669	0.6839
ENSMUSG00000005107.13	Slc2a9	0.8579	0.0856	0.4821	1.4443	1.2647	0.8382
ENSMUSG00000005124.10	Ccn4	0.3358	0.469	0.6605	0.1199	0	0
ENSMUSG00000005125.13	Ndrg1	4.5336	3.5612	0.9287	0.4047	2.6314	1.6609
ENSMUSG00000005131.4	4930550C14Rik	0.3521	0	0.6924	0	0.1816	0
ENSMUSG00000005142.10	Man2b1	1.0867	0.4336	0.3053	0.1663	0.3204	0
ENSMUSG00000005148.8	Klf5	0.5989	0.3345	0.3534	0	1.236	0.117
ENSMUSG00000005150.16	Wdr83	90.4202	101.88	126.738	87.865	141.892	112.311
ENSMUSG00000005161.15	Prdx2	4.0852	4.9918	5.0213	2.407	4.0046	3.592
ENSMUSG00000005198.15	Polr2a	1.0579	1.6004	0.9535	1.6999	0.6368	0.8612
ENSMUSG00000005204.12	Senp3	5.6605	15.5698	10.6261	18.0079	15.3987	12.5683
ENSMUSG00000005220.10	Corin	0.5768	0	0.3403	0.7415	0	0
ENSMUSG00000005225.15	Plekha8	0.7115	0.2484	0.3498	0.3811	0.5506	0
ENSMUSG00000005233.16	Spc25	0.7817	1.0916	0.1922	0	0.2016	1.1455
ENSMUSG00000005237.14	Dnah2	0.8324	0.2616	0.2865	0.2675	0.0859	0.244
ENSMUSG00000005262.13	Ufd1	0.2874	1.9061	0.7064	1.0774	0.593	0.7018
ENSMUSG00000005267.13	Zfp287	0.1633	0.228	0	0.4372	0.5054	0
ENSMUSG00000005268.20	Prlr	0.8123	0.2836	0.1598	0.174	0	0
ENSMUSG00000005299.6	Letm1	1.0329	2.93	1.0157	1.1757	0.4663	0.883
ENSMUSG00000005312.15	Ubqln1	9.0494	9.4779	6.6738	1.6662	2.0426	3.3153
ENSMUSG00000005320.9	Fgfr4	0.3518	0.6141	0	0.1884	0.1815	0.3437
ENSMUSG00000005338.13	Cadm3	4.4696	9.8426	4.4796	3.1307	3.5477	2.8551
ENSMUSG00000005354.16	Txn2	1.0363	1.2405	1.0191	0.3172	0	0.2893
ENSMUSG00000005357.9	Slc1a6	1.4475	1.6171	1.708	1.5506	5.6757	3.1111
ENSMUSG00000005360.14	Slc1a3	5.7651	9.5794	3.0139	3.6743	2.4097	3.7786
ENSMUSG00000005362.14	Crbn	13.0274	15.0149	13.2488	13.8602	13.5346	17.5218
ENSMUSG00000005364.11	Il5ra	0.3485	0.7301	0	0.3734	0.1798	0
ENSMUSG00000005370.4	Msh6	5.3039	5.0046	8.8804	7.3711	6.8042	7.7026
ENSMUSG00000005371.15	Fbxo11	5.6674	8.4091	8.3594	5.7678	7.0177	4.0142
ENSMUSG00000005374.13	Tbl2	0.3172	0.2215	0	0.1699	0	0.155
ENSMUSG00000005378.17	Bud23	82.0599	66.804	86.3	100.129	137.645	87.7192
ENSMUSG00000005413.8	Hmox1	1.0674	0.7453	0	0	0	0.3476
ENSMUSG00000005417.17	Mprip	4.1605	7.3767	4.183	2.1534	2.6048	1.5528
ENSMUSG00000005442.13	Cic	2.905	3.5919	1.7853	1.556	1.4363	1.1825
ENSMUSG00000005447.12	Pafah1b3	2.0697	0.8258	0	2.534	0	1.1555
ENSMUSG00000005465.9	Il27ra	0.713	0	0.8764	3.0553	0.9197	0.3483
ENSMUSG00000005469.10	Prkaca	4.2568	12.7632	9.1103	5.6332	4.6508	5.8711
ENSMUSG00000005470.8	Asf1b	0	0	1.8341	0.8564	1.9247	1.562
ENSMUSG00000005481.18	Ddx39	11.8435	9.1134	17.9443	13.9823	18.5809	21.3704
ENSMUSG00000005483.10	Dnajb1	1.5555	1.3577	1.912	0	2.0064	1.5197
ENSMUSG00000005501.14	Usp40	3.5162	3.1514	3.664	5.4534	2.6535	2.461
ENSMUSG00000005505.12	Kbtbd4	36.9152	38.6633	49.5703	35.2939	52.4274	49.2498
ENSMUSG00000005506.16	Celf1	1.1802	2.5237	1.5232	1.8174	0.9134	0.9368
ENSMUSG00000005510.9	Ndufs3	19.1646	17.7754	27.5643	24.2076	25.9737	20.9587
ENSMUSG00000005514.14	Por	2.479	2.1636	1.5235	1.6598	0.7994	1.5137
ENSMUSG00000005533.10	Igf1r	2.152	1.5544	0.9486	1.1924	0.4977	0.9787
ENSMUSG00000005534.10	Insr	0.8158	1.2025	0.7131	0.1942	0.1871	0.3542
ENSMUSG00000005540.10	Fcer2a	7.6564	7.0342	9.3119	14.2458	8.5242	10.2359
ENSMUSG00000005553.14	Atp4a	0	0	0.3258	0	0.1709	0.3237
ENSMUSG00000005566.14	Trim28	8.2406	7.5324	3.5359	2.2471	5.102	5.2696
ENSMUSG00000005575.16	Ube2m	11.3656	14.3953	13.5152	6.2294	7.6367	12.9114
ENSMUSG00000005580.11	Adcy9	2.1578	2.2599	1.2966	1.6695	2.7213	0.4685
ENSMUSG00000005583.16	Mef2c	1.3875	2.2421	2.144	1.9111	1.309	1.5879
ENSMUSG00000005609.16	Ctr9	1.4017	1.74	0.1532	1.2514	0.5625	0
ENSMUSG00000005610.17	Eif4g2	5.0864	8.729	3.1938	3.5451	2.4662	3.6521
ENSMUSG00000005615.15	Pcyt1a	1.9332	0.9977	0.3306	0.3602	1.0408	0
ENSMUSG00000005621.11	Zfp592	0.2522	0.5869	0.3306	0	0.1735	0.3285
ENSMUSG00000005625.15	Psmd4	3.5498	6.5064	3.2725	2.8521	0.4579	1.3005
ENSMUSG00000005628.12	Tmod4	1.0885	0.2533	0.7136	3.887	1.4976	1.4179
ENSMUSG00000005640.11	Insrr	0.3271	0	0.1072	0.3504	0	0
ENSMUSG00000005656.9	Snx6	0.8312	1.1608	1.226	0.2226	0.4289	0.8121
ENSMUSG00000005667.8	Mthfd2	0.3573	0.3742	0	0.7656	0	0
ENSMUSG00000005672.12	Kit	0.4195	1.2204	0.4812	0.2247	0.505	0.2732
ENSMUSG00000005674.9	Tomm40l	2.6691	1.6095	2.5053	1.9495	2.629	3.3188
ENSMUSG00000005677.14	Nr1i3	261.674	212.669	270.356	217.274	347.494	311.905
ENSMUSG00000005682.9	Pan2	1.6178	1.1809	1.0123	0.2363	1.1382	0.6466
ENSMUSG00000005683.8	Cs	4.7433	3.8389	1.4841	1.2703	2.1135	0.8426
ENSMUSG00000005686.17	Ampd3	1.4393	2.9376	3.0483	2.4907	2.8561	2.4878
ENSMUSG00000005687.14	Bcas2	0.5676	1.9818	0.2791	0.152	0.2929	0.5546
ENSMUSG00000005696.11	Sh2d1a	73.1069	76.1738	85.1301	64.0117	61.5407	90.7711
ENSMUSG00000005698.15	Ctcf	6.6658	9.4876	8.6975	11.2606	7.6719	8.6412
ENSMUSG00000005699.16	Pard6a	3.1504	0	2.3234	0.8437	3.6572	3.0778
ENSMUSG00000005705.10	Agrp	11.685	11.1648	4.8379	16.4708	19.6726	11.4158
ENSMUSG00000005716.16	Pvalb	0	4.1786	4.7078	0	1.8526	4.6774
ENSMUSG00000005718.8	Tfap4	0.2452	1.8831	0	0.788	2.7829	0
ENSMUSG00000005732.14	Ranbp1	2.9916	8.3553	4.0448	0	3.0869	1.8267
ENSMUSG00000005763.15	Cd247	38.6959	38.855	40.5796	55.1048	50.3037	62.2462
ENSMUSG00000005774.12	Rfx5	3.06	1.4244	4.1234	3.5209	2.4559	1.7716
ENSMUSG00000005779.12	Psmb4	4.1512	5.797	1.884	3.4208	0	2.4957
ENSMUSG00000005802.12	Slc30a4	0.2273	0.4761	0.894	0	0.4691	0.6662
ENSMUSG00000005813.12	Metap1	0.356	0.3729	0.5251	0.1907	0.3673	0
ENSMUSG00000005823.9	Gpr108	0.653	1.8239	0.4281	0.4664	0.4492	0
ENSMUSG00000005846.12	Rsl1d1	0.8277	5.7794	2.713	2.069	0	1.6173
ENSMUSG00000005871.15	Apc	1.9715	3.6439	2.3187	2.2777	1.8748	1.2463
ENSMUSG00000005873.6	Reep5	7.9085	12.9767	5.0548	6.3541	6.7325	3.0905
ENSMUSG00000005881.13	Ergic3	6.7557	6.5629	6.9319	5.0346	1.8185	1.1478
ENSMUSG00000005882.18	Uqcc1	0.5154	0.7197	0.2027	0.2208	0.8509	0
ENSMUSG00000005883.15	Spo11	0.4767	0	0.1562	0.5106	0	0
ENSMUSG00000005886.14	Ncoa2	0.8762	0.8065	0.8616	0.5973	0.2466	0.9339
ENSMUSG00000005893.14	Nr2c2	14.9752	12.5533	19.6066	21.1368	14.3334	18.95
ENSMUSG00000005897.14	Nr2c1	0.5409	1.1331	0.7978	0.5795	1.1163	0.3963
ENSMUSG00000005899.14	Smpd4	5.4479	5.1522	2.5768	3.0289	5.4081	5.5245
ENSMUSG00000005907.14	Pex1	16.5434	11.5932	19.0477	15.338	18.8708	24.4491
ENSMUSG00000005917.15	Otx1	0.2298	0	0	0.1231	0.1186	0.898
ENSMUSG00000005936.19	Kctd20	0.9559	1.8354	1.0183	0.8533	1.1507	0.856
ENSMUSG00000005947.11	Itgae	0	0	0.1337	0.8741	0	0.2657
ENSMUSG00000005949.9	Ctns	2.5721	0.5131	1.0839	0.5904	0.5687	0.1795
ENSMUSG00000005950.14	P2rx5	2.3411	1.8163	3.3252	0.5573	0.8052	1.7789
ENSMUSG00000005958.15	Ephb3	0.0938	0.917	0.6457	0.201	0.1936	0
ENSMUSG00000005968.14	Tuft1	0	0	0.1965	0.4282	0	0.7811
ENSMUSG00000005973.6	Rcn1	2.729	0.9527	0.3834	1.6706	1.2069	1.5235
ENSMUSG00000005980.15	Dnase1	57.7931	61.3765	61.3994	64.0768	77.5673	71.0708
ENSMUSG00000005981.11	Trap1	3.3898	1.6906	1.4285	0	0.9994	0
ENSMUSG00000005982.14	Naa60	4.9641	4.1593	1.6271	3.0135	4.6101	3.3948
ENSMUSG00000005983.15	1700037C18Rik	148.267	140.865	150.73	100.513	197.616	213.883
ENSMUSG00000005986.16	Ankrd13d	0.5065	2.8292	2.7393	3.7982	2.6132	3.4638
ENSMUSG00000006005.18	Tpr	2.7303	5.3463	3.4436	3.8787	3.4298	4.2911
ENSMUSG00000006007.14	Pdc	0.3719	0.1298	0	0.3984	0	0
ENSMUSG00000006010.14	Odr4	3.3429	2.0158	6.126	1.7906	2.3519	2.8205
ENSMUSG00000006014.16	Prg4	23.1439	19.3106	21.4697	11.3831	19.0752	23.3218
ENSMUSG00000006019.15	Dhx34	0	0.0946	0	0.2904	0.6994	0
ENSMUSG00000006021.5	Kptn	1.1188	0.1302	1.6502	2.1973	4.4255	1.4574
ENSMUSG00000006024.13	Napa	2.1392	4.1363	2.2653	0.3526	1.698	1.6076
ENSMUSG00000006050.12	Sra1	6.2873	7.2531	7.7953	5.8569	6.7698	9.3473
ENSMUSG00000006057.15	Atp5g1	1.0146	0.7085	0.2494	0.5435	0.7852	0.4956
ENSMUSG00000006058.10	Snf8	9.7743	8.7747	7.3229	4.4875	9.1252	10.6859
ENSMUSG00000006095.12	Tbcb	6.4805	13.2731	10.6207	10.1822	12.4825	13.5066
ENSMUSG00000006127.9	Inpp5k	0.5438	1.0632	0.2139	0	0	0.6375
ENSMUSG00000006134.4	Crkl	0.7414	1.7255	0.486	1.1913	0	0.9657
ENSMUSG00000006154.13	Eps8l1	17.443	11.9631	14.8178	21.4504	30.1402	24.9063
ENSMUSG00000006169.20	Clint1	1.7716	2.1029	0.4355	0.3796	0.1828	1.5577
ENSMUSG00000006191.17	Cdkal1	0.146	0.102	0.0479	0	0.3014	0.1902
ENSMUSG00000006204.7	Cdcp3	0.0677	0	0.3329	0.2901	0	0
ENSMUSG00000006205.13	Htra1	7.7901	10.4254	7.2346	10.8953	12.0576	9.5133
ENSMUSG00000006215.12	Zbtb17	4.1779	4.2636	3.1602	3.615	3.1504	6.4365
ENSMUSG00000006219.12	Fblim1	0.6989	0.3904	0.6872	0.2995	1.5866	0.5462
ENSMUSG00000006235.6	Epor	2.5058	1.0935	3.388	2.0133	1.2928	0.306
ENSMUSG00000006241.16	Ccdc159	5.9931	4.1846	1.9644	5.1973	5.0062	2.5093
ENSMUSG00000006262.15	Mob1b	0.4973	0.4919	0.0408	0.1776	0	0.1619
ENSMUSG00000006269.7	Atp6v1b1	0.4266	0.9929	2.2373	3.1991	2.0543	2.3618
ENSMUSG00000006270.7	Vax1	2.231	0	0	0.5975	0	1.0898
ENSMUSG00000006273.14	Atp6v1b2	12.3307	16.3995	10.0465	8.0515	6.3013	4.1303
ENSMUSG00000006276.10	Eps15l1	1.0169	1.6783	0.7272	0.9903	0.5724	0.7225
ENSMUSG00000006281.8	Tep1	2.1487	1.9095	2.497	2.5809	2.9562	2.0992
ENSMUSG00000006288.8	Ttc5	0.9195	0.6421	0	0.6567	0.3163	0.2995
ENSMUSG00000006299.13	Aamp	0	5.2834	1.0629	0.772	2.2308	1.0561
ENSMUSG00000006301.17	Tmbim1	6.7915	3.6768	7.2105	7.4864	4.6719	6.8273
ENSMUSG00000006304.14	Arpc2	6.7417	14.9778	10.2452	5.2525	2.5297	2.395
ENSMUSG00000006307.16	Kmt2b	1.1037	1.8586	1.2768	1.0432	1.9428	1.0148
ENSMUSG00000006310.10	Zbtb32	9.5154	5.9058	12.9954	14.4409	23.4557	11.1038
ENSMUSG00000006315.9	Tmem147	1.1205	0.7824	4.4072	0.6002	4.0467	1.0947
ENSMUSG00000006333.14	Rps9	0.9881	8.1066	4.8581	0.5293	0.5098	0.4827
ENSMUSG00000006335.16	Tfpt	6.7435	5.0707	0	0.5557	2.141	0
ENSMUSG00000006356.10	Crip2	1.7808	3.1086	1.1674	1.2718	2.4501	1.7398
ENSMUSG00000006360.11	Crip1	0	0	0.5374	1.1709	0	0.5339
ENSMUSG00000006362.16	Cbfa2t3	0.9673	0.6234	0.5121	0.3188	0.691	0.4361
ENSMUSG00000006369.14	Fbln1	0.2853	0.3983	0.2805	0	0.5887	0
ENSMUSG00000006373.10	Pgrmc1	17.4451	24.8302	6.5978	5.7503	7.6159	5.2441
ENSMUSG00000006386.15	Tek	3.0409	1.5694	6.2404	8.3566	3.2743	6.7168
ENSMUSG00000006389.13	Mpl	1.1848	0.1379	0.1942	0	0	0
ENSMUSG00000006392.16	Med8	0.4152	2.0293	0	0.4448	0	0
ENSMUSG00000006395.16	Hyi	24.5362	39.7779	31.892	18.1275	48.5993	38.8495
ENSMUSG00000006403.13	Adamts4	4.1447	4.0696	2.1651	1.5263	1.4701	3.7961
ENSMUSG00000006411.12	Nectin4	1.1642	0	0.3271	0	0.1716	0
ENSMUSG00000006412.10	Pfdn2	13.1867	19.3132	21.1897	32.3878	18.5852	24.8233
ENSMUSG00000006418.17	Rnf114	14.2939	9.3325	14.0556	14.3184	17.4313	12.6952
ENSMUSG00000006423.15	C330007P06Rik	0.3357	0.9961	1.0727	0.7192	0.1732	0.4919
ENSMUSG00000006435.16	Neurl1a	5.816	7.2261	8.6626	5.4059	6.5309	3.8437
ENSMUSG00000006456.10	Rbm14	0.956	0.89	0	0.6828	0	0
ENSMUSG00000006457.4	Actn3	0.859	1.0496	0	0.4601	2.216	0.8392
ENSMUSG00000006463.13	Zdhhc24	1.0682	0.7459	0.8403	1.1444	1.3227	1.4611
ENSMUSG00000006464.9	Bbs1	0.6495	0.6802	0.3193	0.3479	0.1675	0.4759
ENSMUSG00000006469.13	Slc34a3	0.5284	0	0.2598	0	0	0.2581
ENSMUSG00000006471.18	Ndor1	8.4347	10.2878	16.0631	9.8365	16.5257	14.9162
ENSMUSG00000006476.19	Nsmf	6.1078	20.6126	8.5084	4.6347	6.0398	5.2212
ENSMUSG00000006494.11	Pdk1	0.5606	0.7829	0.3938	0	1.4875	0.2347
ENSMUSG00000006498.16	Ptbp1	1.8401	1.0095	2.5848	6.4768	2.8481	2.0545
ENSMUSG00000006517.5	Mvd	0	0.468	0.6591	0.359	0.6916	0.9822
ENSMUSG00000006522.17	Itih3	0.5137	3.2284	0.6736	0	1.0602	0.3346
ENSMUSG00000006526.13	Stimate	0.2856	0.5983	0.8426	0.765	0	0.8372
ENSMUSG00000006527.16	Sfmbt1	1.2262	0.8058	0.7802	1.3909	0.1489	0.8456
ENSMUSG00000006542.13	Prkag3	0	0.4726	0.1664	0.1813	0	0
ENSMUSG00000006567.11	Atp7b	0.3831	0	0.1883	0.6156	0.0988	0.5614
ENSMUSG00000006575.14	Rundc3a	12.9217	23.9611	16.6638	9.304	21.6396	12.0031
ENSMUSG00000006576.16	Slc4a3	1.0867	2.3776	0.7124	1.2418	1.0466	0.8494
ENSMUSG00000006586.15	Runx1t1	0.4697	0.3279	0.6158	0.4193	0.1615	0.7647
ENSMUSG00000006599.13	Gtf2h1	2.7141	4.6648	0.2053	1.1183	1.0772	1.8357
ENSMUSG00000006638.15	Abhd1	129.483	111.967	160.854	116.004	184.011	169.718
ENSMUSG00000006641.12	Slc5a6	20.2929	19.401	22.8709	27.4249	26.8995	26.9931
ENSMUSG00000006649.17	Nphs1	1.2234	0.8542	1.203	1.0081	3.6901	1.2872
ENSMUSG00000006651.8	Aplp1	45.0157	65.1702	35.9399	32.2969	47.5159	28.2432
ENSMUSG00000006673.14	Qrich1	8.0254	7.911	7.9689	9.0188	10.5545	6.3801
ENSMUSG00000006675.10	P4htm	1.6015	3.0193	2.8347	4.8039	3.9662	2.6599
ENSMUSG00000006676.16	Usp19	0.7071	2.2836	0.7823	2.462	1.3682	1.0363
ENSMUSG00000006678.6	Pola1	0.4241	0.1974	0	0.3029	0	0
ENSMUSG00000006699.17	Cdc42	12.6027	10.5596	6.8159	3.1502	4.985	5.7458
ENSMUSG00000006705.13	Pknox1	1.258	0.5019	0.5302	0.5776	0.0927	0.0878
ENSMUSG00000006711.15	D130043K22Rik	0.9446	1.4016	0.9289	0.253	0.7311	0.6922
ENSMUSG00000006715.11	Gmnn	0.4253	0	0.4182	0.4556	0.8776	0
ENSMUSG00000006717.7	Acot13	1.6747	15.7862	4.9403	1.7941	1.7281	0.8181
ENSMUSG00000006728.12	Cdk4	151.674	141.25	152.915	97.9832	160.267	189.58
ENSMUSG00000006731.10	B4galnt1	2.5252	13.2237	4.434	7.1493	7.0725	5.1102
ENSMUSG00000006732.14	Mettl1	0.4286	1.3467	0	1.3775	0.4423	1.2562
ENSMUSG00000006736.9	Tspan31	3.9772	6.3474	6.4249	6.0866	8.7941	3.8855
ENSMUSG00000006740.14	Kif5b	3.3566	7.3035	1.4584	3.5122	1.9331	4.8807
ENSMUSG00000006763.14	Saal1	0	0.323	0.3033	0.0826	0.3978	0
ENSMUSG00000006777.7	Krt23	0.3981	1.9457	1.1743	0	1.6431	5.4447
ENSMUSG00000006782.16	Cnp	103.404	106.508	127.605	119.21	114.65	121.929
ENSMUSG00000006784.14	Ttc25	0.4054	0.4246	0.1993	0.1086	0.1046	0
ENSMUSG00000006800.14	Sulf2	6.3668	7.2611	4.7998	3.9787	4.2703	7.5679
ENSMUSG00000006818.5	Sod2	1.743	2.0863	0.9794	0.5335	0.5139	1.0947
ENSMUSG00000006850.8	Tmco6	4.6312	3.7511	5.4648	3.1752	4.3965	5.4295
ENSMUSG00000006906.10	Stambp	0.5378	0.5007	0.1175	0.6401	0	0.0584
ENSMUSG00000006920.14	Ezh1	2.0097	3.2742	3.3759	1.8838	4.4066	3.3541
ENSMUSG00000006930.15	Hap1	6.7825	15.2468	5.5307	6.3798	6.8279	6.7878
ENSMUSG00000006931.15	P3h4	1.1442	3.595	4.5003	0.9193	0.2952	0.5589
ENSMUSG00000006932.17	Ctnnb1	6.7195	11.5619	5.6635	4.499	7.0575	3.5168
ENSMUSG00000006941.5	Eif1b	2.2151	11.2133	4.9008	7.7121	6.2856	8.6562
ENSMUSG00000006958.14	Chrd	1.6924	4.3097	6.0693	8.2118	9.3479	5.8355
ENSMUSG00000006998.16	Psmd2	5.3999	7.2176	3.9444	3.6361	2.7064	3.6175
ENSMUSG00000007021.5	Syngr3	1.2033	8.8218	4.1412	0.6445	3.7249	12.3433
ENSMUSG00000007029.16	Vars	1.8885	0.6205	0.8739	2.4992	1.3756	0.6512
ENSMUSG00000007030.8	Vwa7	0.1444	0.4034	0.2841	0.3095	1.9376	0.8467
ENSMUSG00000007033.4	Hspa1l	62.2489	74.4352	64.4324	67.4954	98.5599	89.8683
ENSMUSG00000007034.15	Slc44a4	0	0	0	0.6434	0.4131	0.7823
ENSMUSG00000007035.15	Msh5	0	0.1574	0	0.6039	0	0.1101
ENSMUSG00000007036.15	Abhd16a	0.387	2.7018	0.9512	0.6218	0.7986	0.9451
ENSMUSG00000007038.5	Neu1	2.0027	0.5826	0.6564	0.5363	1.5499	2.6087
ENSMUSG00000007039.12	Ddah2	0.7822	1.0923	0.7691	0	0	0
ENSMUSG00000007050.17	Lsm2	2.5695	3.3122	4.0814	4.8699	1.8355	2.1241
ENSMUSG00000007080.14	Pole	0.1675	0.078	0.1647	0.0598	0.1152	0
ENSMUSG00000007097.14	Atp1a2	36.7352	60.2617	37.2541	41.724	54.8039	35.1106
ENSMUSG00000007107.6	Atp1a4	1.8688	0.7117	0.1671	2.912	0.1753	0.166
ENSMUSG00000007122.11	Casq1	5.1091	6.2429	14.1298	11.2886	8.2374	13.4145
ENSMUSG00000007207.10	Stx1a	1.6358	8.8109	1.8383	2.253	4.0992	4.3377
ENSMUSG00000007209.4	Ceacam9	0	0	0.4342	0	0.9112	0.4314
ENSMUSG00000007216.6	Zfp775	0.8808	0.615	0.2887	0.629	0.6059	0.2868
ENSMUSG00000007279.14	Scube2	0.6	0.1047	0	0.1607	0.1548	0
ENSMUSG00000007338.10	Mrpl49	36.1974	19.7093	27.1034	14.9417	31.5257	31.7947
ENSMUSG00000007379.15	Dennd2c	0.3634	0	0.536	1.3624	0	0
ENSMUSG00000007411.16	Mark3	0.9634	0.8072	1.0105	0.5504	1.3255	0.6902
ENSMUSG00000007415.15	Gatad1	7.0251	16.1767	13.522	14.251	15.115	13.7266
ENSMUSG00000007440.10	Pcdha11	0.5813	0.1623	0	0.3736	0	0
ENSMUSG00000007458.14	M6pr	13.8941	15.6474	15.7191	11.6834	18.4993	16.0553
ENSMUSG00000007476.18	Lrrc8a	0	0.2019	0.2844	0.4648	0.5969	0.1413
ENSMUSG00000007564.15	Ppp2r1a	7.3057	7.6517	4.3103	1.9566	4.7116	3.5687
ENSMUSG00000007570.16	Fance	0.1952	0.4088	0.3838	0.2091	0.6042	0.7627
ENSMUSG00000007589.9	Tinf2	62.9554	52.6789	63.6423	49.4667	63.1393	75.8029
ENSMUSG00000007594.10	Hapln4	0.9526	1.6628	1.0928	2.7213	1.8021	1.8613
ENSMUSG00000007603.9	Dus3l	0.8465	3.3984	2.0809	1.3602	1.3102	1.6539
ENSMUSG00000007610.15	Gtpbp3	1.8765	4.0399	2.614	3.1829	7.9065	5.9581
ENSMUSG00000007613.15	Tgfbr1	0.7628	0.7989	2.0626	1.43	0.3935	0.5589
ENSMUSG00000007617.18	Homer1	1.7167	3.0874	1.1765	0.8359	0.8052	1.2705
ENSMUSG00000007646.13	Rad51c	0.7105	0	0.6987	0.1522	0	0.5553
ENSMUSG00000007653.12	Gabrb2	1.9591	1.3679	0.6742	1.679	0.9097	0.1914
ENSMUSG00000007656.13	Arpp19	2.6393	4.9142	1.483	0.2693	1.2969	2.7013
ENSMUSG00000007659.18	Bcl2l1	1.3585	1.3279	1.2022	0.7276	0.9812	1.5926
ENSMUSG00000007670.10	Khsrp	1.4424	5.4387	2.8368	1.5453	2.3815	2.2548
ENSMUSG00000007682.6	Dio2	1.3928	1.1969	1.8963	0.9182	1.9899	1.6747
ENSMUSG00000007721.6	Ccdc124	3.6733	10.0029	6.5017	5.5092	1.8952	7.8951
ENSMUSG00000007739.10	Cct4	1.7796	2.8993	1.1666	1.2709	0.306	0.8693
ENSMUSG00000007783.10	Cpt1c	1.2226	1.4746	1.093	1.3098	0.4588	1.1945
ENSMUSG00000007805.4	Twist2	2.5516	2.8781	3.4741	2.313	2.8355	0.1918
ENSMUSG00000007812.16	Zfp655	0.2226	0.3108	0	0	0.2297	0.4349
ENSMUSG00000007815.13	Rhoa	2.3277	3.0184	0.0817	1.0687	0.3431	0.2437
ENSMUSG00000007817.15	Zmiz1	1.4924	2.4315	1.2719	1.2258	1.078	1.4581
ENSMUSG00000007827.10	Ankrd26	0.6013	0.4798	0.5068	0.184	0	0
ENSMUSG00000007833.15	Aldh16a1	6.3164	6.0352	8.1724	9.4969	9.3763	8.7691
ENSMUSG00000007836.6	Hnrnpa0	4.6527	8.7714	5.4901	5.7319	2.4005	4.0909
ENSMUSG00000007837.11	Prrg2	19.5515	10.7864	25.6339	17.3249	15.1933	18.8653
ENSMUSG00000007850.16	Hnrnph1	7.8914	12.6582	7.1306	6.9687	5.8321	6.3552
ENSMUSG00000007867.9	Ift43	0	1.0539	0.7421	0.4042	0.7787	1.4746
ENSMUSG00000007872.3	Id3	0	1.943	0	0.7453	0	1.0195
ENSMUSG00000007880.16	Arid1a	2.5515	4.7002	4.484	3.6057	3.361	3.9247
ENSMUSG00000007888.15	Crlf1	3.4105	3.7044	1.1179	2.8417	0.391	0.3702
ENSMUSG00000007891.16	Ctsd	1.06	7.031	1.0423	0.2839	0.5469	0.7767
ENSMUSG00000007892.8	Rplp1	26.2181	125.53	51.5618	45.4738	33.4952	43.91
ENSMUSG00000007908.14	Hmgcll1	0	0.3992	0	0.245	0.236	0
ENSMUSG00000007944.8	Ttc9b	497.909	300.597	389.893	370.775	438.591	323.897
ENSMUSG00000007946.11	Phox2a	11.6333	9.8329	4.8165	4.2635	8.2133	8.3744
ENSMUSG00000007950.9	Abhd8	6.7202	11.4108	6.6081	4.254	7.5648	6.5654
ENSMUSG00000007987.12	Ift22	1.7267	0.9645	0.6792	0	0.3563	0
ENSMUSG00000007989.7	Fzd3	0.8758	1.4948	1.4353	1.1467	0.1506	0.3803
ENSMUSG00000008028.15	1700008O03Rik	59.1631	38.7058	58.5099	45.2194	63.6727	74.1964
ENSMUSG00000008035.12	Mid1ip1	4.0986	11.8561	2.8788	4.0771	6.646	3.1462
ENSMUSG00000008036.11	Ap2s1	2.5394	16.5488	8.7396	9.0679	6.1141	0.827
ENSMUSG00000008090.14	Fgfrl1	1.3436	0.6254	0.4404	1.6793	1.3864	1.3127
ENSMUSG00000008129.14	4930432K21Rik	1.0357	2.3504	5.6015	5.2704	4.8093	6.5772
ENSMUSG00000008136.14	Fhl2	0	0.9172	0.9688	1.7591	1.3555	0.6417
ENSMUSG00000008140.18	Emc10	3.4172	4.772	2.5201	2.7455	0.4408	4.5904
ENSMUSG00000008153.12	Clstn3	3.398	7.5626	3.5501	3.5264	3.2871	2.2823
ENSMUSG00000008167.14	Fbxw9	1.4732	1.0287	1.0865	3.1565	1.1401	1.6192
ENSMUSG00000008193.13	Spib	0.2172	0	0.2136	0	0.2241	0
ENSMUSG00000008200.15	Fnbp4	1.3249	1.9163	1.582	0.7097	0.3906	1.1095
ENSMUSG00000008206.16	Cers4	0.2032	1.5607	0.8991	0.8707	1.0484	0.9429
ENSMUSG00000008226.14	Scrn3	0.2588	1.4455	1.654	1.6633	0.267	0.2528
ENSMUSG00000008301.11	Phax	35.0311	31.7002	37.2026	32.7243	30.0748	28.4745
ENSMUSG00000008305.18	Tle1	0.4291	1.7478	1.8285	0.6129	0.4428	0.9782
ENSMUSG00000008307.11	1700109H08Rik	5.2899	6.819	7.2024	12.4237	7.3481	9.1435
ENSMUSG00000008318.10	Relt	0.3799	0.2652	0.3735	0	0	0.3711
ENSMUSG00000008333.12	Snrpb2	1.0903	0.609	1.0721	1.4016	0	1.2782
ENSMUSG00000008348.9	Ubc	0	4.8116	0.847	2.999	0.4444	1.2623
ENSMUSG00000008373.16	Prpf31	2.6345	7.8378	5.6316	5.6444	5.3187	9.3999
ENSMUSG00000008393.9	Carhsp1	7.8474	10.9586	5.573	7.4726	10.5717	12.7776
ENSMUSG00000008398.16	Elk3	5.203	5.2582	3.5006	3.3736	4.8037	5.4845
ENSMUSG00000008429.8	Herpud2	1.4891	1.4854	1.9873	0.9116	1.7561	1.0392
ENSMUSG00000008435.15	Rdh13	0.6613	0.1319	0	0	0.195	0.0923
ENSMUSG00000008438.3	Adam21	6.6344	2.6898	3.1567	6.1902	4.4167	4.8089
ENSMUSG00000008450.8	Nutf2	0.6126	0.4277	0.3012	0	0	0
ENSMUSG00000008475.13	Arpc5	3.8321	12.6141	5.3832	2.3459	1.6947	1.0697
ENSMUSG00000008489.18	Elavl2	0.5995	1.2559	0.1474	0.2408	0.7733	0.5857
ENSMUSG00000008496.19	Pou2f2	1.1337	1.1082	0.5945	0.5668	1.9497	0.886
ENSMUSG00000008575.17	Nfib	1.2496	3.0537	1.8841	1.6064	1.4183	1.3022
ENSMUSG00000008604.11	Ubqln4	1.8027	5.7692	1.9204	3.8624	2.1702	2.495
ENSMUSG00000008658.16	Rbfox1	3.9645	8.5022	3.2022	2.2752	1.461	3.0432
ENSMUSG00000008668.15	Rps18	24.4012	28.2189	22.2447	17.4269	23.8675	25.5774
ENSMUSG00000008682.13	Rpl10	3.6415	9.3229	0.5968	0.6502	1.2525	0.5929
ENSMUSG00000008683.16	Rps15a	0.4968	3.0526	0.977	0.4258	0.2051	1.5532
ENSMUSG00000008690.15	Ncaph2	58.9157	50.463	66.8347	54.3709	64.0093	59.7333
ENSMUSG00000008730.17	Hipk1	1.37	1.9928	0.9542	0.7338	1.3547	0.8923
ENSMUSG00000008734.9	Gprc5b	4.4403	8.0799	2.2493	1.1532	3.0546	4.9953
ENSMUSG00000008763.16	Man1a2	2.5017	2.511	1.1531	0.335	1.6134	0.611
ENSMUSG00000008845.9	Cd163	1.8253	1.9914	1.0096	2.0776	1.0594	1.226
ENSMUSG00000008855.17	Hdac5	3.5478	4.9544	2.6514	4.1807	4.1002	4.2979
ENSMUSG00000008859.8	Rala	0.8596	0.6002	1.0566	1.1511	0	1.2597
ENSMUSG00000008892.12	Vdac3	2.4138	2.4077	2.5996	1.2314	0.9489	0.3369
ENSMUSG00000008958.14	Vps72	1.0272	1.9126	1.1784	0.7336	0.7066	2.0071
ENSMUSG00000008976.16	Gabpa	26.839	32.0492	45.781	36.1452	58.78	42.9164
ENSMUSG00000008999.7	Bmp7	0	1.2988	1.2194	1.8267	1.5995	1.363
ENSMUSG00000009013.5	Dynll1	6.7264	10.9588	6.1418	8.4068	9.2544	9.2313
ENSMUSG00000009030.14	Pdcl	0.8304	0.9277	0.3266	1.7792	1.7138	0.9736
ENSMUSG00000009035.15	Tmem184b	2.1199	3.0529	0.2606	1.9871	0.5469	0.5178
ENSMUSG00000009073.16	Nf2	3.1948	6.2461	6.6421	6.9429	3.8618	3.6563
ENSMUSG00000009075.2	Cabp7	38.1666	55.616	68.5332	33.5221	47.7	51.415
ENSMUSG00000009076.10	Zmat5	801.704	604.046	1019.04	855.634	307.002	506.226
ENSMUSG00000009079.16	Ewsr1	5.6952	8.4687	4.6669	4.6323	4.8973	5.0488
ENSMUSG00000009090.17	Ap1b1	2.2622	3.6857	2.7188	0.5385	1.0375	0.6139
ENSMUSG00000009092.5	Derl3	0	1.5278	4.6107	0	2.903	2.1377
ENSMUSG00000009097.10	Tbx1	0.3543	0.4947	0.1742	0	1.0967	1.3845
ENSMUSG00000009108.15	Gnat2	1.8721	0.7262	0.6136	2.2284	0.6439	1.829
ENSMUSG00000009112.4	Bcl2l13	1.0282	0.9572	0.9436	0.4406	0.7073	0.5357
ENSMUSG00000009114.17	2610028H24Rik	10.9618	9.1847	6.4674	4.3058	15.8356	9.2813
ENSMUSG00000009207.15	Lnpk	0.9528	1.1405	0.2677	0.8749	0.2809	0.5319
ENSMUSG00000009210.10	Prr29	1.0841	0	0.3553	0	0.3729	0.353
ENSMUSG00000009216.7	Fam163b	4.6319	2.6461	2.6914	2.2555	5.2141	2.674
ENSMUSG00000009246.14	Trpm5	3.2133	2.6516	2.8725	2.8165	5.5262	5.4224
ENSMUSG00000009281.6	Rarres2	111.416	97.2847	124.32	75.886	113.273	116.183
ENSMUSG00000009291.13	Pttg1ip	0.4821	2.4684	0.316	0	2.3214	1.2559
ENSMUSG00000009292.18	Trpm2	0.55	0.9078	0.1967	0.7499	0.516	0.2931
ENSMUSG00000009293.17	Ube2g2	0.5125	0.8947	1.008	1.3727	0.5289	0
ENSMUSG00000009350.13	Mpo	3.0931	0.8893	1.9681	0.5848	1.3142	0.3555
ENSMUSG00000009356.12	Lpo	2.3847	0.1388	0.7816	2.9804	1.4354	0.1941
ENSMUSG00000009376.15	Met	0.3245	0.1133	0.0798	0.5215	0	0
ENSMUSG00000009378.4	Slc16a12	0.2988	0.2086	0.1469	1.4404	0.4625	0.146
ENSMUSG00000009394.13	Syn2	9.6581	13.9204	11.7624	8.0683	4.8458	6.3193
ENSMUSG00000009406.13	Elk1	0.6947	2.7485	1.3661	0.2481	0.5973	0.1131
ENSMUSG00000009418.16	Nav1	1.6557	1.4566	2.1816	2.4477	1.8451	2.7821
ENSMUSG00000009470.17	Tnpo1	1.5558	1.2027	0.1639	0.7738	0.2867	0
ENSMUSG00000009471.4	Myod1	2.0086	0	5.2669	0	0.3454	0
ENSMUSG00000009487.10	Otog	0.903	0.0841	0.0592	0.129	0.0621	0.1176
ENSMUSG00000009535.13	Rnmt	0.5093	0.9484	0.1669	0.1819	0.3504	0.3317
ENSMUSG00000009545.14	Kcnq1	1.3699	0.7439	3.2928	3.4242	2.0418	4.6098
ENSMUSG00000009549.14	Srp14	10.948	12.7405	2.5632	7.2604	7.5313	6.1119
ENSMUSG00000009551.2	6330409D20Rik	4.3536	3.9518	3.8529	1.8655	8.0862	5.5292
ENSMUSG00000009555.16	Cdk9	1.0809	3.5849	1.0629	0.8684	0.5577	1.452
ENSMUSG00000009563.16	Tor2a	0.2043	0.7131	0.4017	0.4376	0.2108	0.5987
ENSMUSG00000009566.12	Fpgs	0.6554	0.5721	0.3223	0	1.1836	0.9605
ENSMUSG00000009569.14	Mrtfb	1.4553	4.3548	0.954	1.3363	0.286	0.677
ENSMUSG00000009575.14	Cbx5	5.1881	4.8301	2.4488	4.7428	1.5704	1.8247
ENSMUSG00000009580.15	Odam	0.4528	0	0.4452	0	0	0.4423
ENSMUSG00000009585.18	Apobec3	3.0313	3.6349	3.1103	1.906	3.6719	4.3134
ENSMUSG00000009588.9	St6galnac1	0.2604	0	0	0.279	0	0.2544
ENSMUSG00000009596.9	Taf7l	3.33	3.294	5.4575	8.3239	4.2952	4.3378
ENSMUSG00000009614.16	Sardh	0.4588	0.8809	0	0.1229	0.7101	0
ENSMUSG00000009621.18	Vav2	1.2613	0.3774	0.443	0	1.1156	1.0562
ENSMUSG00000009628.14	Tex15	0.1942	0	0.2547	0.1387	0	0.253
ENSMUSG00000009630.10	Ppp2cb	22.901	15.3981	18.7659	14.9925	14.8788	18.2303
ENSMUSG00000009633.3	G0s2	2.861	0.9988	1.4067	3.8312	2.9522	1.3976
ENSMUSG00000009640.11	Dmap1	0.9454	4.1255	1.6268	0	0.2439	0.9236
ENSMUSG00000009647.13	Mcu	0.6287	0.1254	0.0883	0.1924	0	0
ENSMUSG00000009681.10	Bcr	11.6369	11.6304	9.5731	6.8442	4.9444	3.1209
ENSMUSG00000009687.14	Fxyd5	0.2972	0.7264	0	0	0.3067	0
ENSMUSG00000009731.4	Kcnd1	0.9427	0.4937	0.4635	0.7574	0	0.6907
ENSMUSG00000009733.9	Tfcp2	0.9272	0.8632	0.152	0.1655	0.1595	0
ENSMUSG00000009739.17	Pou6f1	2.2413	3.5055	2.1158	1.7288	3.6079	2.978
ENSMUSG00000009741.15	Ubp1	18.5968	26.4272	33.6114	30.3042	38.5142	47.98
ENSMUSG00000009772.15	Nuak2	0.1589	0.4439	0	0.1703	0	0
ENSMUSG00000009828.15	Cilk1	0.5947	0.302	0.1063	0.0579	0.3347	0.3169
ENSMUSG00000009863.14	Sdhb	1.3912	5.0513	2.1888	0.5962	3.4454	0.5437
ENSMUSG00000009894.15	Snap47	6.3451	19.3624	10.1677	9.0631	8.9723	8.7244
ENSMUSG00000009905.5	Kdsr	0.4588	0.4271	0	0.3277	0.1578	0.2988
ENSMUSG00000009907.17	Vps4b	0.4198	1.2212	0.5503	0.5996	0.1444	0.1367
ENSMUSG00000009927.9	Rps25	40.2827	58.6785	62.8311	45.6338	63.3055	78.2572
ENSMUSG00000009995.17	Taz	0.2323	0.3244	1.1421	0.9954	0	1.1347
ENSMUSG00000010021.13	Kif19a	2.6035	2.3525	4.066	2.4609	1.7383	3.4412
ENSMUSG00000010025.19	Aldh3a2	0.5544	0.8516	0.218	1.1877	0.572	0.2166
ENSMUSG00000010044.12	Zmynd10	0.5852	1.2259	0	1.8809	0	0.2859
ENSMUSG00000010045.2	Tmem115	0.8519	3.5688	1.6753	0.3042	0	0
ENSMUSG00000010051.15	Hyal1	0.3299	0.3455	0.3244	0.3534	1.8722	0.3223
ENSMUSG00000010054.4	Tusc2	5.2352	6.8235	3.432	3.7389	0.3601	4.0917
ENSMUSG00000010064.15	Slc38a3	0.9445	2.5554	0.8126	0.5059	0.9746	0.2307
ENSMUSG00000010066.15	Cacna2d2	1.4111	1.8611	0.6938	0.3359	0.3236	0.5361
ENSMUSG00000010067.13	Rassf1	2.7712	0.5954	2.201	1.9411	2.6396	4.4776
ENSMUSG00000010080.15	Epn3	1.0723	0.2139	0.4519	0.4923	0.9484	0.5986
ENSMUSG00000010086.17	Rnf112	6.511	16.6326	7.1832	6.1244	2.2941	4.6544
ENSMUSG00000010095.13	Slc3a2	1.0592	2.9583	3.1246	0.7565	4.1897	5.1741
ENSMUSG00000010097.15	Nxf1	1.8294	2.5548	0.4151	0.7538	0.5808	2.7497
ENSMUSG00000010110.17	Stx5a	4.0761	5.018	4.219	2.1833	3.2098	4.087
ENSMUSG00000010122.14	Slc47a1	1.2891	0	0.7243	0.7891	0.7601	0
ENSMUSG00000010136.14	Pifo	1.1056	1.9299	0	2.3687	0	0
ENSMUSG00000010154.7	Spire2	0.9928	0	1.4644	0.5318	1.2806	2.4249
ENSMUSG00000010175.13	Prox1	1.2623	2.1776	4.0159	1.1932	1.4558	1.8861
ENSMUSG00000010205.11	Raver1	0.1795	0.5014	0.1765	0.1923	0	0.3508
ENSMUSG00000010277.7	2610507B11Rik	2.2659	4.5487	3.203	1.1379	1.3883	2.0754
ENSMUSG00000010290.7	AI597479	3.6032	2.2643	1.7716	0	1.859	1.7601
ENSMUSG00000010307.7	Tmem86a	1.3206	0.6916	1.6232	0.7074	0	0.6451
ENSMUSG00000010342.16	Tex14	0.497	0.4338	0.1222	0.1331	0.1282	0.3642
ENSMUSG00000010358.13	Ifi35	2.1644	0	0.7094	0.7729	0.3722	0.3524
ENSMUSG00000010362.9	Rdm1	0	1.1048	0.7779	0	1.6326	0
ENSMUSG00000010376.15	Nedd8	1.9762	17.938	9.2303	0.5293	7.1371	9.6533
ENSMUSG00000010392.8	Gosr1	0.8715	1.927	1.714	0.3112	1.6487	1.4191
ENSMUSG00000010453.12	Kansl3	0.8316	2.0001	0.1817	0.6929	0.5721	0.3611
ENSMUSG00000010461.15	Eya4	0.1984	0.0462	0	0.3543	0	0
ENSMUSG00000010476.14	Ebf3	0.135	0	0.2656	0.217	0	0
ENSMUSG00000010492.10	Uckl1os	73.366	77.099	80.644	76.2132	120.821	122.356
ENSMUSG00000010505.16	Myt1	0.7797	0.9074	0.0852	0.1856	0	0.0846
ENSMUSG00000010517.7	Faf1	0.6116	1.3666	1.2028	0.5242	0	0.5975
ENSMUSG00000010554.14	Mettl16	0.2705	0.3463	0.0887	0.483	0.4653	0.3965
ENSMUSG00000010592.9	Dazl	0.1631	0	0.1604	0	0	0.3187
ENSMUSG00000010607.8	Pigyl	8.0179	7.8378	4.7305	0.8589	0	0
ENSMUSG00000010608.15	Rbm25	3.7288	6.2586	5.9582	6.5679	3.7366	5.2542
ENSMUSG00000010609.15	Psen2	0.5752	0.5021	0	0.3081	0.2968	0.281
ENSMUSG00000010651.4	Acaa1b	4.1279	6.2079	2.1856	1.3606	0	2.1715
ENSMUSG00000010660.3	Plcd1	1.0071	0.8438	0.7922	0.6473	1.0392	1.3775
ENSMUSG00000010663.5	Fads1	6.7323	9.4918	7.6384	4.0221	4.5422	4.4269
ENSMUSG00000010721.15	Lmbr1	1.0649	1.041	1.1519	0.2282	2.4176	2.1849
ENSMUSG00000010755.17	Cars	0.2839	1.1233	0.1861	0.6083	0	0.1849
ENSMUSG00000010803.13	Gabra1	2.3811	3.2064	1.0034	1.0021	1.1407	1.4954
ENSMUSG00000010825.17	Grid2ip	3.6793	2.1194	3.0752	2.4634	3.322	2.606
ENSMUSG00000010830.8	Kdelr3	1.7661	2.158	0	0.473	1.3668	2.5881
ENSMUSG00000010841.13	Cfap97d1	0	1.0902	2.303	5.8543	0	1.5254
ENSMUSG00000010911.12	Apip	0	2.61	0	0	1.2857	0.6086
ENSMUSG00000010914.10	Pdhx	0.4756	1.9924	0.7794	0.6793	1.3086	0
ENSMUSG00000010936.11	Vac14	0.358	0.5	0.3521	1.1507	0.9236	0.5247
ENSMUSG00000011096.17	Akt1s1	5.4755	3.2568	1.1965	0.4345	3.3482	0.9906
ENSMUSG00000011114.18	Tbrg1	5.4298	5.0179	3.9259	5.4747	5.1085	10.2975
ENSMUSG00000011148.14	Adssl1	0.5962	1.4569	0.2931	0	0.3076	0.2912
ENSMUSG00000011158.8	Brf1	1.2799	2.4576	2.7531	2.3138	2.7239	2.4227
ENSMUSG00000011171.11	Vipr2	0.1396	0.1949	0.1373	0.2991	0	0
ENSMUSG00000011179.8	Odc1	1.8296	3.5771	0.5397	1.568	0.3776	1.0725
ENSMUSG00000011254.16	Thg1l	0.6199	0.2886	0.8127	1.1068	0.6397	0.4037
ENSMUSG00000011256.16	Adam19	1.401	0.6114	0.6027	0.3752	1.1746	0.3422
ENSMUSG00000011257.19	Pabpc4	2.7847	2.1604	3.3467	0	0.1596	0
ENSMUSG00000011267.8	Zfp296	4.5876	1.2813	3.0074	5.8975	9.7832	6.2747
ENSMUSG00000011305.11	Plin5	12.836	3.9602	11.7413	10.8727	11.0889	7.8741
ENSMUSG00000011306.7	Sugp1	1.8356	2.2786	1.6045	0	0.6314	1.1956
ENSMUSG00000011382.8	Dhdh	0.3364	0.8808	0.1654	0	0	0.0822
ENSMUSG00000011427.16	Zfp790	0.6812	0.2378	0.6699	0	0.3515	0.3328
ENSMUSG00000011486.14	Slc25a41	0.9361	0.6536	0	0	0.483	0
ENSMUSG00000011589.9	Fsd1	0.2499	1.7449	0	0	0.5157	0.4883
ENSMUSG00000011658.16	Fuz	274.451	247.887	317.873	247.455	390.747	346.475
ENSMUSG00000011751.16	Sptbn4	3.3225	6.8686	2.4983	2.9311	4.0334	4.2006
ENSMUSG00000011752.7	Pgam1	1.886	9.4374	3.3999	7.0713	6.8112	7.37
ENSMUSG00000011831.16	Evi5	0.3865	0.7556	1.7481	0.828	0.0798	0.9817
ENSMUSG00000011832.16	Evi5l	15.4944	13.0642	20.4824	21.8446	33.7866	25.9194
ENSMUSG00000011837.4	Snapc2	0.7043	1.2295	1.0389	0.7545	0.7268	0
ENSMUSG00000011877.13	Git1	10.0441	17.1733	4.9383	6.4836	5.7136	6.2902
ENSMUSG00000011884.13	Gltp	1.0607	1.975	0.6953	1.5151	0.7297	0
ENSMUSG00000011958.17	Bnip2	3.426	1.0072	1.0639	0.3863	1.8606	0.7047
ENSMUSG00000011960.12	Ccnt1	1.7009	1.5201	1.2711	1.895	2.8081	3.6557
ENSMUSG00000012017.4	Scarf2	0.9737	0.1133	1.9149	0.1738	2.1769	1.4269
ENSMUSG00000012076.8	Brms1l	0.7213	3.5253	2.305	0.9658	1.3024	2.114
ENSMUSG00000012114.17	Med15	0.9632	1.233	0.5262	0.344	0.2209	0.6274
ENSMUSG00000012117.13	Dhdds	0.3293	3.6786	0.9714	0.7055	1.0193	0.3217
ENSMUSG00000012126.16	Ubxn11	95.1175	110.905	151.536	81.7706	149.935	139.518
ENSMUSG00000012187.13	Mogat1	3.5988	2.5128	4.3252	5.9971	1.2378	3.1252
ENSMUSG00000012282.2	Wnt8a	0	0.4983	0	2.6757	0	0.3486
ENSMUSG00000012296.16	Tjap1	1.1927	1.0179	1.3031	1.1357	1.3675	0.9063
ENSMUSG00000012396.12	Nanog	0.5557	0	0.2732	0	0	0.2715
ENSMUSG00000012405.16	Rpl15	42.0703	32.5412	50.2865	35.8931	55.1088	63.2515
ENSMUSG00000012422.14	Tmem167	1.2106	0.6843	0.907	0.494	0.2974	1.0701
ENSMUSG00000012429.9	Mplkip	0	0.5796	0.2721	2.3714	0.8566	1.2165
ENSMUSG00000012483.4	Rpa3	0.5484	0	0	0	1.1318	2.1431
ENSMUSG00000012535.14	Tnpo3	2.6632	1.3946	1.4964	2.2416	0.8342	1.9514
ENSMUSG00000012609.19	Ttll5	1.9622	1.9729	1.6979	1.4294	2.0652	1.917
ENSMUSG00000012640.16	Zfp715	0.7302	1.3596	0.5984	0	0.5023	0
ENSMUSG00000012777.14	Acp4	82.9945	73.1213	80.9099	53.4221	80.8616	103.702
ENSMUSG00000012819.15	Cdh23	0.4046	0.2568	0.3617	0.4728	0.6072	0.1078
ENSMUSG00000012848.15	Rps5	5.0299	16.0553	6.3592	4.6186	2.2244	2.106
ENSMUSG00000012889.8	Podnl1	1.9309	0.1226	2.4166	0.3761	0.7245	1.372
ENSMUSG00000013033.16	Adgrl1	5.8766	9.8276	4.2804	4.2747	7.1869	3.7566
ENSMUSG00000013076.17	Amotl1	0.4952	1.2102	0.4261	0.3979	0.1278	0.6048
ENSMUSG00000013089.15	Etv5	1.5184	1.2722	0.5972	0	2.1935	0.5934
ENSMUSG00000013091.5	Tmem190	6.4374	8.9896	2.8133	9.1949	16.2373	2.0964
ENSMUSG00000013150.15	Gfod2	0.5408	0	0	0.2897	1.1161	0
ENSMUSG00000013155.10	Enkd1	3.9161	4.9931	1.172	1.2768	1.5812	3.6595
ENSMUSG00000013158.6	4933405L10Rik	6.7034	11.4088	17.3028	16.6063	33.2881	19.6468
ENSMUSG00000013160.7	Atp6v0d1	2.0848	6.3078	1.3667	1.4889	0.7171	2.7156
ENSMUSG00000013236.17	Ptprs	1.3299	5.0493	2.3703	2.9385	2.4445	2.355
ENSMUSG00000013275.9	Slc41a1	2.1561	1.1513	0.7483	1.087	1.047	0.7435
ENSMUSG00000013338.16	Fer1l4	0.4517	0.0631	0	0.6775	0	0
ENSMUSG00000013367.5	Iglon5	0.9504	6.802	0.9346	0	0.9807	0.4643
ENSMUSG00000013415.9	Igf2bp1	0.3217	0	0.1265	0	0.0664	0
ENSMUSG00000013418.8	B4galnt2	1.4471	1.5157	1.423	1.5503	0	1.7673
ENSMUSG00000013419.7	Zfp651	2.999	3.3873	3.903	1.1339	4.4598	2.4129
ENSMUSG00000013465.19	Nelfb	1.2707	1.521	0.357	0.5834	1.6858	0.3547
ENSMUSG00000013483.14	Card14	17.0461	12.9413	12.3718	13.0435	26.3841	18.1073
ENSMUSG00000013495.15	Tmem175	60.9541	71.9124	77.8155	63.4971	109.419	107.087
ENSMUSG00000013523.13	Bcas1	21.9492	20.2807	7.7894	7.6021	8.3443	6.288
ENSMUSG00000013539.14	Tango2	0.315	0.385	0.2323	0	0	0.6925
ENSMUSG00000013593.12	Ndufs2	26.9344	24.8247	15.8911	12.4073	32.2398	19.7355
ENSMUSG00000013622.15	Atraid	5.6853	5.2233	2.6481	3.8467	0.9263	3.8004
ENSMUSG00000013629.16	Cad	2.1317	1.5416	3.2191	1.8759	6.5204	4.909
ENSMUSG00000013646.17	Sh3bp5l	0.9808	0.137	0.3858	1.6811	0.2024	0.1916
ENSMUSG00000013662.6	Atad1	1.7666	1.3061	1.3284	0.668	0.6434	0.4061
ENSMUSG00000013663.7	Pten	3.4108	1.6633	1.5439	0.696	0.8939	1.3223
ENSMUSG00000013698.12	Pea15a	32.9165	34.8133	29.3529	21.6069	14.3188	24.2763
ENSMUSG00000013701.13	Timm23	6.6276	2.9227	4.802	3.3631	4.3193	7.4973
ENSMUSG00000013707.3	Tnfaip8l2	1.1105	6.5909	8.1899	4.7586	10.3131	3.2548
ENSMUSG00000013736.16	Trnt1	92.0443	87.926	101.754	94.5211	87.4031	101.234
ENSMUSG00000013766.11	Ly6g6e	0.4894	1.0251	0	2.0971	0.505	0.4781
ENSMUSG00000013787.15	Ehmt2	4.9939	8.1626	5.1339	1.4591	2.5766	5.1007
ENSMUSG00000013833.15	Med16	0.8016	0.9329	1.5765	1.4313	1.3786	1.0442
ENSMUSG00000013846.10	St3gal1	0.7275	0.8889	0.3577	0.3897	0.1877	0
ENSMUSG00000013858.14	Tmem259	1.4696	3.9181	1.3138	1.7175	0.8272	3.6547
ENSMUSG00000013878.18	Rnf170	1.4983	1.5344	2.8484	4.8153	1.3399	0.9759
ENSMUSG00000013921.15	Clip3	7.4411	26.0888	9.0295	4.9185	10.4555	5.5683
ENSMUSG00000013928.13	Thap8	0.5123	1.0732	0.2519	0	1.586	2.2524
ENSMUSG00000013936.12	Myl2	0.9585	0.2231	0.6283	2.3958	0	0
ENSMUSG00000013973.12	Dedd	14.5624	17.7383	12.5426	15.4864	20.0719	20.5615
ENSMUSG00000013974.3	Mcemp1	0.417	2.9116	3.2803	4.0205	2.5817	0.4074
ENSMUSG00000013997.10	Nit1	128.969	95.9604	115.888	112.992	146.896	123.9
ENSMUSG00000014039.18	Prdm15	0.494	0.6899	0.2159	1.2349	0.9063	0.6436
ENSMUSG00000014074.17	Rnf168	1.3962	2.9247	2.1967	0.8974	0.2881	0.9548
ENSMUSG00000014075.15	Tctex1d2	0.2612	0.1824	1.0274	1.1193	0.2695	0.2552
ENSMUSG00000014077.13	Chp1	9.7927	3.7296	4.2019	2.6703	2.5721	6.9579
ENSMUSG00000014158.12	Trpv4	0	0.4269	0	0	0.1577	0.5973
ENSMUSG00000014164.15	Klhl3	0.5956	1.7229	0.3347	1.0938	0.3512	0
ENSMUSG00000014195.16	Dnajc7	4.1409	6.5803	6.3184	4.589	5.0833	5.7195
ENSMUSG00000014198.15	Zfp385c	4.2189	3.6472	2.1731	3.4435	3.5242	5.2994
ENSMUSG00000014226.10	Cacybp	8.602	8.7363	8.4585	5.3056	1.6138	7.6399
ENSMUSG00000014232.14	Cluap1	1.3668	4.5809	1.0752	0	1.1283	1.6024
ENSMUSG00000014243.5	Zswim7	0	0.5943	3.3476	2.7352	2.6346	4.1574
ENSMUSG00000014245.8	Pigl	1.0988	2.3016	0.2701	1.7656	0.5669	0.5367
ENSMUSG00000014294.4	Ndufa2	9.8023	31.1798	21.4197	3.5003	14.6102	22.3452
ENSMUSG00000014301.13	Pam16	9.9781	8.5749	8.5538	7.9484	11.3522	10.4981
ENSMUSG00000014303.13	Glis2	19.2326	24.5699	23.5347	23.0452	32.1939	25.7486
ENSMUSG00000014313.15	Cox6c	22.5304	24.1462	21.8112	27.1299	31.3585	31.3962
ENSMUSG00000014329.14	Bicc1	0.4186	0	0.4116	0.3588	0.2592	0
ENSMUSG00000014349.7	Ube2z	1.2469	3.7002	1.8392	1.3358	0.4825	2.4364
ENSMUSG00000014353.15	Tmem87b	0.7421	1.1918	0.3649	0	0.7658	0.725
ENSMUSG00000014355.10	Anapc1	0.5591	0.3904	0.2932	0.3594	0.3846	0.0728
ENSMUSG00000014361.5	Mertk	1.1494	0.4013	0.7064	0.3078	0.1483	2.3863
ENSMUSG00000014402.15	Tsg101	1.8256	3.8241	1.3464	2.4447	0	2.2295
ENSMUSG00000014418.16	Hps5	2.7808	2.6112	4.2431	3.0817	3.2652	2.9978
ENSMUSG00000014426.9	Map3k4	1.285	1.3245	1.2636	0.59	1.3891	0.6576
ENSMUSG00000014444.17	Piezo1	4.2014	4.0282	4.193	1.5451	4.2059	3.492
ENSMUSG00000014470.4	Rnf166	2.8247	0.8766	1.8517	0.3362	2.5908	0
ENSMUSG00000014496.8	Ankrd28	0.0509	1.2446	0.4507	0.2182	0.4204	0.4478
ENSMUSG00000014498.9	Ankrd52	17.2786	13.5144	19.6156	17.3184	19.7423	16.2285
ENSMUSG00000014503.15	Pkd2l2	77.7131	74.4981	87.183	79.4572	97.9116	112.416
ENSMUSG00000014504.16	Srp19	1.373	3.9545	0.675	0.7354	0.3542	0.3353
ENSMUSG00000014547.10	Wdfy2	0.2713	0.8525	1.4006	0.436	0.28	0.1325
ENSMUSG00000014550.14	Rbsn	0.7093	0.5448	0.4185	0.3039	0.4392	0
ENSMUSG00000014551.8	Mrps25	319.833	286.161	364.898	307.006	337.164	425.753
ENSMUSG00000014592.21	Camta1	5.7724	5.3143	4.4989	4.5348	2.559	3.6343
ENSMUSG00000014599.10	Csf1	1.8875	0.659	0.464	0.7583	0.7304	0.922
ENSMUSG00000014601.13	Strip1	0.5712	1.2764	0.337	0.3672	0	0.4465
ENSMUSG00000014602.15	Kif1a	7.4118	16.5513	7.0912	6.0087	8.1304	4.9579
ENSMUSG00000014606.14	Slc25a11	48.1938	37.5493	53.7473	54.1471	45.4846	54.5481
ENSMUSG00000014609.16	Chrne	1.4745	1.5444	2.5374	3.9491	2.2823	2.1609
ENSMUSG00000014633.15	Cmc2	0	0.4258	0.2999	0	0.6293	0
ENSMUSG00000014668.15	Chfr	2.6678	4.1176	2.6233	1.805	4.9261	3.8409
ENSMUSG00000014686.8	Ceacam16	22.1001	16.7613	15.7366	29.3899	21.6249	26.4303
ENSMUSG00000014747.6	Ankrd53	12.1804	16.7595	13.3864	28.7836	25.1373	40.5995
ENSMUSG00000014748.13	Tex261	0	0.8513	0.4496	0	0.629	0
ENSMUSG00000014763.8	Fam120b	0.7465	0.9383	0.8809	0.7198	0.1541	0.4376
ENSMUSG00000014767.17	Tbp	11.4264	12.6244	16.3349	13.7156	19.4616	20.9815
ENSMUSG00000014769.10	Psmb1	0.4067	2.3667	1.5998	0.2905	0.8394	1.7219
ENSMUSG00000014771.13	Pdcd2	16.4073	16.6788	31.3182	33.0854	30.6237	39.1304
ENSMUSG00000014773.13	Dll1	11.8131	4.2273	10.1641	11.2313	14.4752	8.3672
ENSMUSG00000014776.7	Nol3	88.0743	67.5231	92.0062	69.7655	137.031	130.505
ENSMUSG00000014778.10	Fhod1	16.1556	16.3147	6.6958	10.4415	27.1413	14.7399
ENSMUSG00000014782.16	Plekhg4	1.1373	0.1588	0.4473	1.8275	0.2347	0
ENSMUSG00000014786.8	Slc9a5	0.2378	0.9962	0.4676	1.7831	0.1227	0
ENSMUSG00000014791.10	Elmo3	18.2339	25.8377	19.6877	30.2578	34.8633	35.1039
ENSMUSG00000014813.9	Stc1	0.2969	0.8292	0.146	0.7951	0.4595	0.29
ENSMUSG00000014837.15	4931428F04Rik	37.2718	33.7674	37.1045	25.4089	37.5062	44.5385
ENSMUSG00000014846.12	Tppp3	2.0227	5.6493	0.663	0.7223	1.3914	0.6587
ENSMUSG00000014850.15	Msh3	0.8304	0.7344	0.1089	0.9488	0.2856	0.1622
ENSMUSG00000014852.16	Adamts13	1.1385	0.0883	0.3732	0.542	0	1.3594
ENSMUSG00000014856.12	Tmem208	5.7723	2.3031	4.0543	9.2755	18.2942	4.8337
ENSMUSG00000014859.9	E2f4	2.5408	1.2418	4.4971	4.6271	4.457	2.9787
ENSMUSG00000014867.9	Surf4	17.8486	20.2848	14.0034	15.8661	19.2012	27.6402
ENSMUSG00000014873.15	Surf2	18.8287	14.551	18.335	10.3791	14.1472	20.7167
ENSMUSG00000014905.4	Dnajb9	2.9329	1.3652	0.2403	0.7855	0.5044	0.7163
ENSMUSG00000014907.10	Naf1	2.2149	2.1089	3.168	2.3728	4.3632	1.9672
ENSMUSG00000014932.15	Yes1	0.8298	0.6373	0.0816	0.8889	0.5137	0.5675
ENSMUSG00000014956.15	Ppp1cb	18.7246	10.7623	18.0755	10.2742	8.0113	11.6006
ENSMUSG00000014959.12	Gorasp2	33.6672	23.5077	26.8984	23.0247	22.7983	30.3954
ENSMUSG00000014980.14	Tsen15	0.297	1.2443	1.1683	0.3182	0	0.2902
ENSMUSG00000015001.17	Oc90	2.2808	0	1.602	0	0	0.3183
ENSMUSG00000015002.18	Efr3a	1.0931	0.8014	0.8599	0.2342	0.1692	0.7475
ENSMUSG00000015013.9	Trappc2l	0.9585	1.3385	0.3142	0	0	0
ENSMUSG00000015016.8	Acsf3	0.3325	0	0.4905	0.1781	1.0294	0
ENSMUSG00000015023.7	Ddx19a	25.7035	24.1256	18.231	19.6359	23.4791	32.3155
ENSMUSG00000015027.11	Galns	0	1.3132	1.387	0	0.2426	2.5264
ENSMUSG00000015053.14	Gata2	0.1154	0	0	0.2473	0.2382	0
ENSMUSG00000015083.11	C8g	20.4465	20.395	25.85	17.4336	35.7378	32.2054
ENSMUSG00000015085.8	Entpd2	0.5855	1.2265	1.1515	0	0	0
ENSMUSG00000015087.14	Rabl6	6.8364	9.2059	4.8017	4.3942	10.3799	7.9193
ENSMUSG00000015090.13	Ptgds	3.778	12.1345	4.8295	2.4284	19.4921	7.382
ENSMUSG00000015092.9	Edf1	6.6226	30.0567	8.3727	10.6418	9.7623	11.5536
ENSMUSG00000015093.15	Clic3	19.6994	29.229	12.1068	17.1465	37.4784	34.2812
ENSMUSG00000015094.16	Npdc1	1.914	6.4592	3.1367	1.5378	1.6458	2.1815
ENSMUSG00000015095.12	Fbxw5	1.4289	2.5655	0.4014	0.8747	0	0.3988
ENSMUSG00000015112.15	Slc25a13	0	0.1145	0	0.1757	0.1693	0
ENSMUSG00000015120.15	Ube2i	2.5038	0.7947	0.7834	1.585	0.7046	2.1126
ENSMUSG00000015126.9	Tsr3	62.7174	50.3604	61.6715	50.9504	10.2468	15.8288
ENSMUSG00000015127.14	Unkl	23.6107	30.3647	25.4846	21.0583	33.9952	43.666
ENSMUSG00000015133.17	Lrrk1	0.4835	0	0.2377	0.0648	0.6861	1.181
ENSMUSG00000015134.15	Aldh1a3	0.4048	0	0.3981	0	0.5569	0.2637
ENSMUSG00000015143.15	Actn1	3.2653	3.1447	3.2108	1.6887	1.1618	2.2
ENSMUSG00000015149.14	Sirt2	1.2373	6.3068	1.2167	1.4581	1.2768	3.3847
ENSMUSG00000015165.16	Hnrnpl	2.1977	3.3613	0.4116	2.1301	0.6479	1.9426
ENSMUSG00000015176.11	Nolc1	1.5689	4.6008	1.8512	0.6723	1.457	1.2262
ENSMUSG00000015189.12	Casd1	2.9321	3.2326	1.5175	1.9838	0.9554	2.2615
ENSMUSG00000015202.13	Cnksr3	1.1366	1.1337	0.1597	0.1739	0.1675	0
ENSMUSG00000015214.14	Mtmr1	1.8076	1.0394	1.5684	2.1643	2.3041	1.766
ENSMUSG00000015217.11	Hmgb3	1.6732	1.9472	2.1937	0	0	0.5449
ENSMUSG00000015222.18	Map2	18.664	18.8474	16.2309	14.2758	8.1255	11.7616
ENSMUSG00000015224.10	Cyp2j9	0.5601	0.2607	0.7343	0.4	0	0
ENSMUSG00000015243.4	Abca1	0.3607	1.3432	0.1182	0.5152	0.6824	0.3524
ENSMUSG00000015289.4	Lage3	0.3083	0.861	1.8187	2.6418	1.5904	0.6023
ENSMUSG00000015290.15	Ubl4a	1.1897	2.3536	0.3899	0.4248	1.023	1.1623
ENSMUSG00000015291.10	Gdi1	12.6165	14.5809	13.4043	4.6606	8.6791	5.9504
ENSMUSG00000015305.6	Sash1	1.3815	2.1831	0.715	0.7789	1.3505	0.5683
ENSMUSG00000015312.9	Gadd45b	1.5683	1.095	0.3855	3.3601	1.6182	1.5321
ENSMUSG00000015314.10	Slamf6	0.115	0	0.2262	0.0616	0	0.1124
ENSMUSG00000015335.16	Zdhhc12	0.698	0.4874	0	1.1217	1.8007	0.341
ENSMUSG00000015337.5	Endog	165.272	143.226	154.447	127.452	226.781	216.431
ENSMUSG00000015341.17	Golga7	1.5746	2.1342	0.3643	0	0	0.5429
ENSMUSG00000015342.6	Xk	0.4909	1.0284	0.9655	2.3666	0	0.7194
ENSMUSG00000015354.8	Pcolce2	1.2123	0.9405	0.2649	0	1.3899	0.2632
ENSMUSG00000015357.10	Clpx	2.4963	1.245	0.7013	0.191	0	1.0452
ENSMUSG00000015363.13	Trabd	0.78	1.3227	0.767	0.2387	2.4146	1.3063
ENSMUSG00000015365.15	Mov10l1	1.9361	0.208	1.4645	2.8719	0.7684	1.3095
ENSMUSG00000015377.10	Dennd6b	1.4793	3.0987	0.4156	3.1694	3.7071	3.3033
ENSMUSG00000015396.4	Cd83	0.7267	0	0.2382	2.0759	0	0.4733
ENSMUSG00000015405.15	Ace2	0.3312	0	0	0.7096	0.1709	0.3236
ENSMUSG00000015451.16	C4a	0.5019	0.0701	0.1974	0.4302	0.2072	0
ENSMUSG00000015461.15	Atf6b	5.1973	6.7845	6.4438	2.4207	3.0312	5.7398
ENSMUSG00000015467.14	Egfl8	115.683	81.7626	83.8372	60.6378	68.9941	97.8113
ENSMUSG00000015468.14	Notch4	1.8548	1.403	1.5199	2.4838	3.2697	4.3038
ENSMUSG00000015474.16	Ppt2	17.6364	19.1372	16.8735	10.2126	21.1496	15.8331
ENSMUSG00000015476.6	Prrt1	9.7258	12.8273	7.704	8.1037	10.5934	12.933
ENSMUSG00000015478.13	Rnf5	2.1004	4.1065	0.8262	0	0.867	2.8729
ENSMUSG00000015484.3	Fam163a	0	0.1121	0.6312	0	0.3312	0
ENSMUSG00000015488.14	Cacfd1	4.6462	4.2638	3.0023	3.9819	3.6985	5.058
ENSMUSG00000015501.10	Hivep2	3.6326	4.7875	2.4558	2.7241	2.2959	2.7504
ENSMUSG00000015522.18	Arnt	0.4668	0.4346	0.153	1.5003	0.1606	0.4561
ENSMUSG00000015533.9	Itga2	0.1747	0.3049	0.5153	3.9297	0.1802	0.9386
ENSMUSG00000015536.14	Mocs2	1.1009	0.6246	0.6089	0.1474	0.994	1.0756
ENSMUSG00000015542.17	Nat9	0	1.4739	0.593	0	0.6223	1.1784
ENSMUSG00000015568.16	Lpl	1.3081	1.8682	1.4616	1.0191	0.9816	0.5228
ENSMUSG00000015575.15	Atp6v0e	0.8392	0.3516	0	0.3596	1.5586	0.6559
ENSMUSG00000015597.17	Zfp318	0.9478	0.7248	0.6213	0.5802	0.2794	0.1323
ENSMUSG00000015599.9	Ttbk1	3.0493	3.5486	1.043	2.3672	1.3681	1.727
ENSMUSG00000015605.6	Srf	31.225	20.1485	20.1166	27.2218	31.1092	17.4619
ENSMUSG00000015647.9	Lama5	0.9847	0.191	0.1076	0.6447	0.1693	0.0534
ENSMUSG00000015652.9	Steap1	1.3573	0.9477	0	4.8467	0	3.094
ENSMUSG00000015653.13	Steap2	0.9234	1.2537	1.0593	0.9892	1.0058	1.3031
ENSMUSG00000015656.17	Hspa8	16.8024	38.0281	13.1038	5.2758	5.6797	7.6416
ENSMUSG00000015659.12	Serac1	11.9806	12.643	10.3082	9.48	17.2794	23.6753
ENSMUSG00000015668.13	Pdzd11	1.1716	4.0902	2.5921	5.0204	0.3022	2.0031
ENSMUSG00000015671.11	Psma2	2.7138	2.9608	1.6679	0	1.0501	0
ENSMUSG00000015672.4	Mrpl32	0.5002	0.1746	0.7378	0.8038	0.2581	0
ENSMUSG00000015697.14	Setdb1	3.0909	2.2851	1.2515	1.0713	2.1575	2.4868
ENSMUSG00000015702.13	Anxa9	9.6169	5.246	9.161	5.4731	8.0628	10.2762
ENSMUSG00000015709.9	Arnt2	2.9979	2.9418	3.6649	1.3888	1.4213	2.6914
ENSMUSG00000015711.8	Prune1	0	0.9619	0.508	1.1068	1.5991	0.8411
ENSMUSG00000015714.11	Cers2	13.0496	13.6084	9.1657	8.17	9.4434	12.4179
ENSMUSG00000015733.13	Capza2	2.9616	4.5051	2.7042	2.2662	1.528	2.5834
ENSMUSG00000015745.9	Plekho1	0	3.0041	0.5641	1.5364	1.4799	1.1209
ENSMUSG00000015747.5	Vps45	1.2488	1.0899	1.3815	1.0033	0.1611	1.6775
ENSMUSG00000015748.13	Prpf3	0.6603	1.0758	0.2164	0.5895	0.2271	0
ENSMUSG00000015749.12	Anp32e	5.9399	7.929	2.4051	0.5615	0.7211	3.0722
ENSMUSG00000015750.15	Aph1a	28.7119	27.7389	9.9437	6.7707	20.124	17.8182
ENSMUSG00000015755.16	Tab2	0.4062	4.0415	0.8987	0.8703	1.2574	0.5952
ENSMUSG00000015757.10	Ppil4	1.5454	0.6744	1.5196	0.8278	0	0.5662
ENSMUSG00000015759.11	Cnih1	0.7677	1.3401	3.0196	3.2897	3.9609	3.0001
ENSMUSG00000015766.14	Eps8	0.5042	0	0.3967	0.3241	0	0.1971
ENSMUSG00000015776.12	Med22	2.4134	1.6851	2.5426	1.4774	2.4903	1.5157
ENSMUSG00000015790.16	Surf1	27.3648	20.3478	29.0052	12.1829	30.0706	21.1792
ENSMUSG00000015804.14	Med28	1.1189	1.0417	1.7115	0	1.0263	0.2429
ENSMUSG00000015806.12	Qdpr	7.6655	19.4629	7.8802	2.2396	6.4716	3.404
ENSMUSG00000015829.13	Tnr	3.0019	2.7046	2.571	1.2967	0.3997	1.3245
ENSMUSG00000015837.15	Sqstm1	33.4144	46.9216	44.1746	38.3812	57.0826	43.1635
ENSMUSG00000015839.6	Nfe2l2	4.4312	2.0627	2.4207	5.9777	2.3709	5.6118
ENSMUSG00000015843.10	Rxrg	1.0849	1.8938	0.2667	1.1622	0.5597	0.5299
ENSMUSG00000015846.15	Rxra	0.2965	0.5521	0.1944	0	0.6119	0.7725
ENSMUSG00000015850.11	Adamtsl4	3.8585	1.4507	5.983	7.79	4.1346	4.9294
ENSMUSG00000015852.13	Fcrls	1.0677	1.3046	0.5249	0	0	0.5215
ENSMUSG00000015869.16	Prpsap1	0.9143	1.7875	0.7192	1.1753	0.3774	0.7146
ENSMUSG00000015879.8	Fam184b	2.7534	3.2379	3.2062	4.0363	3.0655	5.026
ENSMUSG00000015880.13	Ncapg	19.2206	14.3439	21.4142	18.8903	11.9181	19.9837
ENSMUSG00000015882.18	Lcorl	0.6224	0.2973	0.2577	0.2456	0.1352	0.672
ENSMUSG00000015889.8	Lta4h	1.4294	0.4277	0.2008	0.7656	1.0535	0.798
ENSMUSG00000015890.2	Amdhd1	0	0	0	0.2757	0.2655	0.2514
ENSMUSG00000015932.8	Dstn	3.912	4.5526	0	1.0477	0.6728	1.274
ENSMUSG00000015937.15	Macroh2a1	1.3724	2.4277	2.0693	3.4306	0.9441	1.2514
ENSMUSG00000015942.9	Gtf2ird2	5.828	7.0862	7.9046	10.2262	8.9169	10.0131
ENSMUSG00000015943.11	Bola1	2.3031	7.2365	1.1324	1.8504	2.9707	3.9376
ENSMUSG00000015944.9	Castor2	0.8241	3.0496	1.7017	1.0594	2.2109	2.2542
ENSMUSG00000015947.10	Fcgr1	0.4813	0.168	0.2366	0.7733	0.4966	0.9404
ENSMUSG00000015950.13	Ncf1	1.3606	1.1875	2.3414	1.6398	2.6325	2.6586
ENSMUSG00000015957.12	Wnt11	0.3012	0	0	0.1613	0.1554	0
ENSMUSG00000015961.8	Adss	0.825	3.3602	1.8928	0.5892	1.4188	2.4179
ENSMUSG00000015962.5	1700016C15Rik	8.1119	0	3.9883	0	2.5111	3.9625
ENSMUSG00000015966.17	Il17rb	0.5042	1.9949	2.1483	7.7416	1.7342	3.2837
ENSMUSG00000015968.18	Cacna1d	2.585	2.9223	2.5016	0.6154	1.7359	1.403
ENSMUSG00000015970.19	Chdh	16.6345	17.5622	22.5649	12.1305	27.2981	32.7964
ENSMUSG00000015971.5	Actr8	2.6278	3.5248	2.04	1.2594	1.4271	2.6348
ENSMUSG00000015980.14	Lrrc27	0	0.7176	0.1684	0	0.3535	0.1673
ENSMUSG00000015981.12	Stk32c	4.8714	6.4248	3.1934	2.0294	3.0718	1.5864
ENSMUSG00000015994.10	Fnta	2.482	2.1663	2.0339	1.3295	1.2806	0.8083
ENSMUSG00000016018.4	Mtrex	20.4292	20.5136	21.0451	16.0492	23.088	22.6197
ENSMUSG00000016024.9	Lbp	0.2579	0.7203	0	0.4144	0	0
ENSMUSG00000016028.11	Celsr1	0.3749	0.2992	0.632	0.2295	0.6632	0.471
ENSMUSG00000016128.14	Stard13	0.4349	0.1012	0.5703	0.6989	0.8976	0.2833
ENSMUSG00000016150.15	Tenm1	1.0531	0.3922	1.1391	1.053	0.1449	0.343
ENSMUSG00000016179.11	Camk1g	0.6774	1.7343	1.3322	0.9676	0.699	0
ENSMUSG00000016181.9	Utp25	0	1.0658	0	0.6132	0.0984	1.2117
ENSMUSG00000016194.14	Hsd11b1	0.1466	1.0233	0	0.314	0.3024	0.2864
ENSMUSG00000016200.14	Syt14	0.7832	0.0729	0.308	0.4475	0.0539	0.4081
ENSMUSG00000016252.7	Atp5e	1.4191	4.9544	2.7909	0.7601	3.6609	0.6932
ENSMUSG00000016253.12	Nelfcd	5.1862	4.5265	4.8872	1.6205	6.4664	4.0112
ENSMUSG00000016256.10	Ctsz	23.346	13.8861	23.8069	22.2311	26.7668	31.2557
ENSMUSG00000016257.15	Prelid3b	0	3.7419	0.6587	0	0.6912	1.3089
ENSMUSG00000016262.14	Sertad4	1.2945	1.8078	3.9779	1.5601	2.6716	3.478
ENSMUSG00000016308.12	Ube2a	1.0968	2.2975	1.6178	0.2937	2.8294	1.0716
ENSMUSG00000016319.3	Slc25a5	0.757	10.8353	3.3496	2.4328	1.9528	4.4372
ENSMUSG00000016344.14	Ppdpf	5.5957	3.5816	1.3756	4.4959	7.6988	7.2891
ENSMUSG00000016346.17	Kcnq2	2.5267	3.9562	1.8823	1.5175	2.0542	0.8976
ENSMUSG00000016349.10	Eef1a2	31.6877	81.8228	39.0961	33.9462	43.1857	8.4696
ENSMUSG00000016356.18	Col20a1	4.8463	3.2993	4.0507	4.2832	15.3774	13.2571
ENSMUSG00000016382.15	Pls3	9.4081	11.5985	9.8294	6.9291	3.3371	7.6116
ENSMUSG00000016386.15	Mpped2	2.9103	1.6511	0	5.2612	0.7508	0
ENSMUSG00000016409.4	Nkap	1.4401	1.0055	1.2745	0.3086	0.8916	0
ENSMUSG00000016427.7	Ndufa1	11.8949	20.7636	0	0	1.5342	0
ENSMUSG00000016477.18	E2f3	1.0328	1.923	0.1128	0.7376	0.3552	2.3543
ENSMUSG00000016481.15	Cr1l	0.2408	0.1261	0.1184	0	0.3106	0.0588
ENSMUSG00000016487.15	Ppfibp1	0.3357	0.5469	0.3301	0.0599	0.1732	0.2186
ENSMUSG00000016493.13	Cd46	34.9066	60.5323	38.4337	41.8713	67.3035	105.189
ENSMUSG00000016494.9	Cd34	1.111	0.7757	0.7563	0.5493	0.7055	0.9184
ENSMUSG00000016495.12	Plgrkt	1.3119	0.3435	0	0.527	0.5076	0
ENSMUSG00000016503.18	Gtf3a	42.0545	41.6559	40.3914	35.3604	58.028	55.8957
ENSMUSG00000016510.11	Mtif3	68.6544	58.882	69.1822	61.1811	111.593	78.3506
ENSMUSG00000016526.8	Dyrk3	1.1762	0	0	0	0.4046	0.383
ENSMUSG00000016528.10	Mapkapk2	2.0486	1.1444	0.8058	1.7557	0.6342	0.4003
ENSMUSG00000016534.15	Lamp2	0.587	2.0038	0.5131	0.2795	0.2692	0.8921
ENSMUSG00000016541.10	Atxn10	4.8244	12.1269	8.8554	7.2356	3.3188	6.2844
ENSMUSG00000016552.13	Foxred2	0.2098	0.1465	0.1031	0.4495	0.1082	0.205
ENSMUSG00000016554.9	Eif3d	2.3826	2.5392	2.3429	2.1494	2.7174	2.9403
ENSMUSG00000016559.14	H3f3b	1.6747	5.2621	3.0877	3.5881	0.864	0.8181
ENSMUSG00000016619.10	Nup50	1.9095	1.8666	1.1266	0.2727	1.839	0
ENSMUSG00000016624.15	Phf21b	0.5844	0.6121	0.2873	0.4696	1.6584	1.1419
ENSMUSG00000016637.7	Ift27	5.4381	2.7339	2.3529	4.4275	4.4892	5.3129
ENSMUSG00000016664.16	Pacsin2	1.5232	1.4181	0.8737	0.6799	0.5239	0.248
ENSMUSG00000016757.11	Ttll12	0.3085	0.4308	0	0.661	0.3183	0
ENSMUSG00000016763.15	Scube1	0.1901	0.3541	0.0623	1.2222	0.2616	0.2477
ENSMUSG00000016831.12	Tox4	20.4378	25.5365	22.565	19.2056	26.639	30.1256
ENSMUSG00000016833.14	Mrps18c	6.3689	7.6812	3.9853	4.962	2.3898	9.0504
ENSMUSG00000016918.15	Sulf1	0.9929	0.8088	0.0542	0.2364	0	0.5389
ENSMUSG00000016921.14	Srsf6	0.7771	3.2557	1.9104	0.555	2.4057	2.0246
ENSMUSG00000016933.17	Plcg1	4.8368	3.8201	4.3663	8.5792	3.3546	5.3451
ENSMUSG00000016940.18	Kctd2	12.8367	4.7707	10.5867	5.1014	9.4003	6.2705
ENSMUSG00000016942.6	Tmprss6	1.1128	0.9065	2.5533	0.7948	0.5741	1.4496
ENSMUSG00000016946.6	Kctd5	0	0.933	0	0	0.8617	0.979
ENSMUSG00000016984.7	Etaa1	0	0.2079	0.2928	0.1595	0	0.2909
ENSMUSG00000016995.17	Matn4	1.9265	0.4204	0.1184	0	0.497	0.5882
ENSMUSG00000017007.9	Rbpjl	5.4343	4.8569	4.7025	3.8423	6.7291	2.7608
ENSMUSG00000017009.3	Sdc4	6.8488	4.0989	0.9621	1.0481	2.0192	1.9117
ENSMUSG00000017057.9	Il13ra1	0	0	0.165	0.5394	0.8659	0.4919
ENSMUSG00000017119.19	Nbr1	2.4481	4.1784	1.7832	0.5828	1.1227	1.4173
ENSMUSG00000017132.17	Cyth1	3.1907	2.4507	1.5688	1.0254	0.3292	2.9614
ENSMUSG00000017144.8	Rnd3	0	0.5889	0	1.807	0.5802	0.2747
ENSMUSG00000017167.6	Cntnap1	7.3169	7.5523	6.1521	6.8159	7.2218	9.4275
ENSMUSG00000017176.17	Nt5c3b	8.9259	5.978	5.9111	8.9767	16.5412	11.3898
ENSMUSG00000017188.3	Coa3	1.4063	4.9097	0.6914	3.7663	0	0
ENSMUSG00000017210.14	Med24	0.668	2.7987	0.3754	1.2268	0.5909	0.9324
ENSMUSG00000017221.14	Psmd3	1.1288	1.664	1.9734	0.8062	2.5885	2.2057
ENSMUSG00000017264.16	Exosc10	0.3467	1.4524	0.3409	0	0.3577	1.3548
ENSMUSG00000017286.15	Glod4	0.5187	0.4346	0	0.5557	0	0.3041
ENSMUSG00000017288.15	Vps53	2.0355	3.7622	0.9419	1.9241	0.7413	1.0528
ENSMUSG00000017291.13	Taok1	3.5611	3.362	2.4167	2.0418	0.7763	1.715
ENSMUSG00000017299.13	Dnttip1	1.7615	2.8699	0.5774	1.258	1.8177	0.5736
ENSMUSG00000017307.16	Acot8	28.3888	17.8617	20.553	37.4303	43.1356	39.6212
ENSMUSG00000017309.11	Cd300lg	0.6829	0.3179	0.8953	0.2438	0.4697	1.779
ENSMUSG00000017314.12	Mpp2	1.8144	4.1627	2.2939	1.3884	1.2036	2.0259
ENSMUSG00000017344.4	Vtn	2.4551	1.7143	1.2071	2.6301	2.5334	2.9982
ENSMUSG00000017376.15	Nlk	1.9444	0.9583	0.8997	0.7352	0.9442	1.1174
ENSMUSG00000017386.10	Traf4	0.3785	1.3214	1.4887	1.2164	1.3669	5.9163
ENSMUSG00000017390.15	Aldoc	7.0643	23.7295	7.322	6.5451	6.3044	8.2072
ENSMUSG00000017400.10	Stac2	0.7939	3.3259	1.9516	2.764	0.8192	1.5512
ENSMUSG00000017404.12	Rpl19	12.1916	62.1424	10.7895	10.4485	5.0321	4.7643
ENSMUSG00000017405.14	Nek8	0.3579	0.4165	0.4692	0.3834	0.3693	1.3986
ENSMUSG00000017412.15	Cacnb4	5.074	5.8239	2.8706	3.7975	4.0165	5.4325
ENSMUSG00000017417.14	Plxdc1	0.7729	0.1799	0.5067	0	0.2659	0
ENSMUSG00000017418.14	Arl5b	0.1195	0.1251	0.235	0.256	0.3699	0
ENSMUSG00000017421.18	Zfp207	0.655	3.1361	0.5521	0.6014	0.5793	1.097
ENSMUSG00000017428.16	Psmd11	0.0976	2.1808	1.9195	0.6273	0.2014	1.8117
ENSMUSG00000017446.14	C1qtnf1	0.398	0.2779	0.7826	0.2132	0	0
ENSMUSG00000017466.9	Timp2	8.3151	12.1701	3.7737	4.6252	12.2102	8.436
ENSMUSG00000017478.15	Zc3h18	4.4064	3.7394	2.6664	3.7037	3.6375	3.2452
ENSMUSG00000017485.11	Top2b	20.0374	18.9919	7.7975	7.8555	5.279	6.2476
ENSMUSG00000017491.9	Rarb	2.6032	1.3219	2.2107	3.2958	1.5873	2.0808
ENSMUSG00000017493.12	Igfbp4	3.1037	4.0387	0.8323	1.8136	1.1646	0.9648
ENSMUSG00000017499.15	Cdc6	0.4766	0.1664	0	0.5105	0	0
ENSMUSG00000017548.15	Suz12	0.7559	1.9353	0.8672	1.0797	0.91	0.4923
ENSMUSG00000017550.14	Atad5	0.3309	0.462	0.732	0.5316	1.0242	1.1313
ENSMUSG00000017561.16	Crlf3	0.731	0.9188	0	0.6265	0.1509	0
ENSMUSG00000017588.2	Krt27	2.0097	0.2806	0.3952	0	0	0.3927
ENSMUSG00000017615.12	Tnfaip1	9.2271	9.2038	7.1289	8.2961	6.4608	11.7511
ENSMUSG00000017631.19	Abr	4.9958	9.2755	4.6333	4.8653	3.9834	3.1059
ENSMUSG00000017639.13	Rab11fip4	5.1839	5.3711	4.1931	2.5976	4.4001	2.4506
ENSMUSG00000017664.16	Slc35c2	1.7509	0.4446	0.313	0.1705	0.3285	1.866
ENSMUSG00000017667.9	Zfp334	0.7593	0.7952	0	0	0	0.1484
ENSMUSG00000017670.16	Elmo2	1.3112	2.5503	0.9209	0.301	1.063	1.281
ENSMUSG00000017677.11	Wsb1	0.9375	2.6185	0.9219	1.3391	0.8062	0.6106
ENSMUSG00000017679.16	Ttpal	1.3609	2.3391	0.9265	1.6822	2.5926	1.5341
ENSMUSG00000017686.17	Rhot1	1.0924	1.1734	0.2479	0.9902	0.3468	0.3284
ENSMUSG00000017692.8	Rhbdl3	1.0528	0.6432	0.647	1.1278	0	0.2571
ENSMUSG00000017697.3	Ada	4.979	0.4346	2.754	6.0006	1.2844	4.8643
ENSMUSG00000017707.9	Serinc3	0.9734	6.5703	1.2763	2.7808	1.3393	0.951
ENSMUSG00000017713.9	Tha1	1.0704	0.8969	1.4736	0	3.3137	1.6732
ENSMUSG00000017715.11	Pgs1	1.7523	2.5286	1.1487	0.6257	0.6027	0.7989
ENSMUSG00000017718.15	Afmid	0	0.2458	0	0.1886	0.7266	0.172
ENSMUSG00000017720.2	Trp53tg5	23.3456	13.9721	11.8061	8.5747	19.96	18.8979
ENSMUSG00000017721.15	Pigt	1.2925	2.0306	0.4766	0.3462	1.0003	0.9471
ENSMUSG00000017724.14	Etv4	1.2042	1.2613	1.7762	2.1501	2.6923	2.353
ENSMUSG00000017734.15	Dbndd2	6.5294	7.9289	5.0248	4.1056	4.3941	5.4083
ENSMUSG00000017737.2	Mmp9	1.0562	0	0.1731	0.3772	0	0
ENSMUSG00000017740.17	Slc12a5	6.5252	11.7993	5.8406	7.8865	5.87	5.0672
ENSMUSG00000017747.13	Ghdc	0.4628	0.3232	0	0.4958	3.3432	0.4522
ENSMUSG00000017754.13	Pltp	41.3383	39.221	40.4098	27.8732	51.6889	52.5019
ENSMUSG00000017756.9	Slc12a7	0.6884	0	0.0967	0	0	0.0961
ENSMUSG00000017760.16	Ctsa	147.061	137.741	98.6142	77.5678	144.249	96.2984
ENSMUSG00000017764.2	Zswim1	3.5843	2.3463	0.6608	1.1999	1.3869	0.8754
ENSMUSG00000017765.17	Slc12a4	0.728	0.9149	2.577	1.5597	0.6009	1.5646
ENSMUSG00000017767.3	Spata25	74.4526	51.2211	75.3642	65.6839	68.9171	76.4814
ENSMUSG00000017774.19	Myo1c	1.7029	0.5285	0.1861	0.9122	0.1952	0.0924
ENSMUSG00000017776.15	Crk	3.4245	4.7822	2.9788	2.3987	0.4077	3.0882
ENSMUSG00000017778.14	Cox7c	12.1183	19.9999	6.4998	8.2613	5.6839	6.4577
ENSMUSG00000017781.17	Pitpna	22.3306	23.072	13.9464	19.7196	7.1618	19.3103
ENSMUSG00000017801.15	Mlx	1.8699	3.4817	5.5162	3.6725	1.9295	1.8268
ENSMUSG00000017802.14	Retreg3	2.083	2.3029	1.0241	1.4876	1.0747	1.0175
ENSMUSG00000017830.15	Dhx58	0.1904	0.3988	0.1872	0	0	0
ENSMUSG00000017831.8	Rab5a	2.4825	5.2827	2.5574	2.5328	2.4397	4.0422
ENSMUSG00000017832.2	Hspb9	5.1487	4.1942	3.3752	10.112	13.282	5.8684
ENSMUSG00000017837.12	Nkiras2	37.7835	28.5702	45.5429	47.1914	38.6285	34.0214
ENSMUSG00000017843.14	Ppp2r5c	3.3834	3.2024	2.3658	4.6716	3.2585	2.3505
ENSMUSG00000017858.12	Ift52	4.4468	1.5525	1.749	2.1437	1.8354	3.4755
ENSMUSG00000017897.18	Eya2	0.4205	0	0	0.4505	0	0.4108
ENSMUSG00000017929.13	B4galt5	1.7354	1.8175	1.2798	1.3943	0.2984	1.6954
ENSMUSG00000017943.15	Gdap1l1	1.4488	3.7093	2.3744	1.0347	0.4983	0.4718
ENSMUSG00000017969.13	Ptgis	22.3278	23.8935	19.5689	23.1391	45.578	38.1735
ENSMUSG00000017978.18	Cadps2	1.8235	2.8193	1.4729	1.4651	1.4784	0.3818
ENSMUSG00000017999.16	Ddx27	1.552	1.6255	0.7631	0.5542	0.5338	0.2527
ENSMUSG00000018001.18	Cyth3	1.3863	0.7836	0.9088	0.2122	0	0
ENSMUSG00000018008.8	Cyth4	1.0724	0.7488	0.7301	3.4466	1.8727	1.5313
ENSMUSG00000018012.11	Rac3	1.4455	5.3828	2.3689	6.1939	1.9887	3.7658
ENSMUSG00000018040.9	Rrp7a	12.0891	16.3998	11.6611	12.334	17.8206	14.5102
ENSMUSG00000018042.18	Cyb5r3	6.9576	8.8052	6.699	7.1429	3.5897	7.3637
ENSMUSG00000018068.13	Ints2	1.7617	1.2301	1.5013	1.7614	1.6967	1.8932
ENSMUSG00000018076.12	Med13l	1.2115	1.1843	1.2707	0.6489	0.6667	0.1578
ENSMUSG00000018102.5	H2bc4	3.2335	5.2681	0	1.1547	0	0
ENSMUSG00000018126.15	Baiap2l2	0.2284	0	0	0	0.2356	0.2231
ENSMUSG00000018143.10	Mafk	0.7985	1.1151	0.3141	0	0.6592	0
ENSMUSG00000018160.15	Med1	5.9075	8.0509	7.1388	7.9297	11.8978	9.1091
ENSMUSG00000018166.8	Erbb3	0.6213	0.5061	0	0.4437	0.2137	0
ENSMUSG00000018167.10	Stard3	1.0509	0.8561	0	0	0.7229	1.3689
ENSMUSG00000018168.8	Ikzf3	0	0.1988	0.07	0.5337	0	0
ENSMUSG00000018171.9	Vmp1	1.9358	1.9148	0.3172	1.9009	0.4994	1.2608
ENSMUSG00000018189.12	Uchl5	1.2797	2.0849	0.6292	0.9139	0.2201	0.8335
ENSMUSG00000018196.18	Glrx2	0.7812	0.8926	0.838	2.2825	0.5863	0.1388
ENSMUSG00000018199.9	Ro60	0.7836	1.6413	0.8347	1.2591	0.8085	1.7862
ENSMUSG00000018209.15	Stk4	1.3821	1.6331	2.6135	4.2139	2.4134	2.285
ENSMUSG00000018217.12	Pmp22	2.1172	2.0327	1.041	0	0.5462	2.0685
ENSMUSG00000018286.6	Psmb6	0.6656	2.7884	3.9269	0	2.7472	3.9016
ENSMUSG00000018287.12	Spag7	4.2094	8.2297	0.8278	2.2547	3.9092	3.29
ENSMUSG00000018293.4	Pfn1	19.6871	17.9063	17.0663	20.2577	39.56	23.0297
ENSMUSG00000018322.10	Tomm34	0.8197	3.5773	2.2167	3.5126	2.1146	2.6027
ENSMUSG00000018326.9	Ywhab	20.8156	26.2387	17.0268	10.6562	11.4048	12.5976
ENSMUSG00000018334.18	Ksr1	1.8419	2.5109	1.5524	1.3154	2.5341	1.0283
ENSMUSG00000018339.11	Gpx3	5.1544	0.9597	1.3516	0.3681	0.3546	3.0214
ENSMUSG00000018340.13	Anxa6	3.8273	5.4931	1.2545	1.3667	1.3164	1.2464
ENSMUSG00000018341.12	Il12rb2	60.4274	44.8297	67.6544	51.541	42.5291	61.1209
ENSMUSG00000018347.16	Zkscan6	1.5765	1.1008	0	0.563	0.5423	0
ENSMUSG00000018362.14	Kpna2	0.4337	0.6056	0.4265	0.4646	0.4475	0
ENSMUSG00000018363.16	Smurf2	0.9099	2.259	2.1872	2.7077	0.9389	1.1853
ENSMUSG00000018372.13	Cep95	1.3353	1.8647	1.313	0.9536	1.3779	1.3045
ENSMUSG00000018377.10	Vezf1	2.7081	1.3236	2.9292	0.5802	1.1178	1.0583
ENSMUSG00000018378.13	Cuedc1	3.4497	5.5701	1.9081	3.6956	2.0023	3.6862
ENSMUSG00000018379.17	Srsf1	7.6374	9.1418	7.8319	5.1428	4.053	7.5681
ENSMUSG00000018381.15	Abi3	194.263	130.091	190.434	176.29	236.986	147.581
ENSMUSG00000018387.12	Shroom1	10.8347	7.6597	12.2521	9.4306	10.3415	12.3052
ENSMUSG00000018395.19	Kif3a	5.2119	11.2813	3.4166	5.2111	1.4341	2.7156
ENSMUSG00000018398.18	Septin8	5.5268	9.0758	3.6231	2.7411	1.1617	3.7996
ENSMUSG00000018401.17	Mtmr4	1.9968	1.6731	0.3927	0	0.6181	1.1705
ENSMUSG00000018405.7	Mrm1	6.0822	3.1851	1.9224	1.8616	6.9485	3.1833
ENSMUSG00000018411.17	Mapt	5.2943	10.9746	3.2538	3.0131	4.4387	2.9903
ENSMUSG00000018412.16	Kansl1	0.4532	2.7844	0.713	1.7476	0.7482	0.974
ENSMUSG00000018415.14	Gid4	1.537	2.4147	4.1562	0.4116	2.2468	1.5016
ENSMUSG00000018417.14	Myo1b	0.2309	0.4031	0.5676	0.4947	0.4765	0.0564
ENSMUSG00000018425.18	Dhx40	1.0302	1.2332	0	0.1577	0.3037	2.013
ENSMUSG00000018427.8	Ypel2	0.2571	3.1411	0.5056	0	0.7958	0
ENSMUSG00000018428.15	Akap1	1.9868	0.9909	1.2559	0.9122	1.4644	1.1091
ENSMUSG00000018433.14	Nol11	1.5118	0.4872	0	0	0	0.6817
ENSMUSG00000018442.13	Derl2	1.548	0.9187	1.2939	1.2437	0.8785	1.6636
ENSMUSG00000018446.8	C1qbp	3.3068	3.2325	1.7342	2.3616	2.2748	2.5845
ENSMUSG00000018449.12	Rpain	0.4384	0.6122	0.4311	1.409	0	0
ENSMUSG00000018451.7	6330403K07Rik	13.4658	20.1874	8.5679	6.7885	11.443	7.7386
ENSMUSG00000018459.15	Slc13a3	0.5973	0.3337	0	0.256	0	0
ENSMUSG00000018470.8	Kcnab3	3.4792	3.644	1.4968	0	0.8975	2.5493
ENSMUSG00000018474.18	Chd3	15.5693	27.6671	11.8269	7.5885	7.3094	9.011
ENSMUSG00000018476.7	Kdm6b	0.8063	1.5638	0.3524	0	0	1.4004
ENSMUSG00000018481.9	Appbp2	1.9279	1.8846	1.8957	0.8261	0.9947	1.6951
ENSMUSG00000018501.17	Ncor1	37.3475	40.9497	45.8102	55.4817	46.115	57.9614
ENSMUSG00000018507.16	Trpv2	0.6945	1.5518	0.2732	0	1.1467	1.6285
ENSMUSG00000018509.8	Cenpv	0	0.2402	0.6765	2.2111	0	0
ENSMUSG00000018537.16	Pcgf2	1.4135	3.0842	1.0424	1.8928	2.3701	5.6963
ENSMUSG00000018541.10	Cwc25	0	0.4304	0.2425	0	1.0178	0.2409
ENSMUSG00000018547.8	Pip4k2b	4.4294	4.681	2.4721	0.3847	0.4941	1.1696
ENSMUSG00000018548.15	Trim37	7.5132	5.7284	4.4158	4.9032	2.3169	3.9654
ENSMUSG00000018559.16	Ctdnep1	8.2799	9.7685	18.2489	10.3994	12.6684	18.4099
ENSMUSG00000018565.17	Elp5	81.2009	47.7852	72.9035	72.1508	98.361	66.5951
ENSMUSG00000018567.14	Gabarap	0.6757	4.718	1.9933	3.6193	0	2.3105
ENSMUSG00000018569.12	Cldn7	1.5991	0.2233	1.5724	1.0278	0.33	0.3124
ENSMUSG00000018570.17	2810408A11Rik	0.2631	0.1837	0	0	0	1.2851
ENSMUSG00000018572.10	Phf23	0.571	1.5949	0	0.4078	0.3928	0
ENSMUSG00000018574.14	Acadvl	14.1484	15.2233	14.3686	15.1568	16.9927	15.6353
ENSMUSG00000018581.15	Dnah11	0.3447	0.4513	0.8898	0.8309	0.5336	0.4631
ENSMUSG00000018583.5	G3bp1	1.2347	2.34	1.9946	1.6061	1.2741	1.0339
ENSMUSG00000018585.9	Atox1	0	3.2162	0	0	4.753	2.2501
ENSMUSG00000018593.13	Sparc	10.6902	14.2396	6.1454	3.8761	3.0547	4.1776
ENSMUSG00000018595.6	Glra4	2.4796	2.1642	2.1334	0.9961	0.6397	0.3028
ENSMUSG00000018599.5	Mief2	0.4588	0.961	0.2256	0	0	0.2241
ENSMUSG00000018604.18	Tbx3	0.2822	0.0657	0.3699	0.2015	0.3882	0.7351
ENSMUSG00000018634.10	Crhr1	1.5195	0.1768	0	1.6278	0.5226	0.4948
ENSMUSG00000018648.15	Dusp14	5.1249	1.3419	1.2599	2.0588	6.6103	1.2517
ENSMUSG00000018651.14	Tada2a	0.419	1.1701	0	0.4488	0.8646	1.2279
ENSMUSG00000018656.5	Tcaf3	0.1687	0	0.1659	0	0	0.6594
ENSMUSG00000018659.12	Pnpo	0	1.4872	1.2566	0.2282	0.4396	0.6242
ENSMUSG00000018661.17	Cog1	51.8432	44.6598	63.2626	52.0587	51.3042	62.4874
ENSMUSG00000018666.13	Cbx1	3.3533	3.1558	1.4337	3.4362	4.9647	7.4068
ENSMUSG00000018669.14	Cdk5rap3	0.4903	1.9399	0.3214	0.3502	1.0118	1.2773
ENSMUSG00000018672.15	Copz2	1.1286	0.394	0	0	0.5823	1.1026
ENSMUSG00000018677.9	Slc25a39	1.3563	3.1567	1.3337	0	1.866	1.3251
ENSMUSG00000018678.13	Sp2	4.7445	10.3207	5.0243	8.7969	5.2723	6.418
ENSMUSG00000018697.14	Aatf	1.9543	1.8194	0.8541	0.2326	0	1.6972
ENSMUSG00000018707.13	Dync1h1	4.0583	6.9175	4.734	3.1115	2.5865	3.0708
ENSMUSG00000018727.19	Cpsf4l	17.1975	21.4981	24.5478	27.9319	29.4806	29.8088
ENSMUSG00000018733.10	Pex12	19.909	22.7586	18.5375	32.8413	26.9066	29.9501
ENSMUSG00000018736.14	Ndel1	2.2982	4.6803	0.9416	1.231	0	1.6839
ENSMUSG00000018740.14	Slc25a35	30.1585	30.2853	32.4878	31.4004	34.6163	46.182
ENSMUSG00000018750.14	Zbtb4	2.2258	2.4116	0.3019	1.3155	0.792	0.15
ENSMUSG00000018752.19	Tnfsfm13	0	1.9463	0.8223	1.1944	0.5753	0.817
ENSMUSG00000018761.14	Mpdu1	0	1.2583	0.5063	0	0.5313	0.7545
ENSMUSG00000018765.5	Fxr2	4.6319	7.0459	2.2773	1.9494	1.707	2.9091
ENSMUSG00000018770.9	Atp5g3	3.4277	7.579	6.7412	1.836	3.537	3.9069
ENSMUSG00000018774.13	Cd68	2.9737	2.0764	1.9494	0	3.5799	2.9052
ENSMUSG00000018776.10	Slc35g3	2.3102	2.4196	1.8931	9.4871	7.1516	5.2664
ENSMUSG00000018796.13	Acsl1	0.5349	0.415	0.3506	0.5093	0.1226	0
ENSMUSG00000018800.14	Abca5	0.1634	0.7607	0.6428	0.4085	0.1124	0.2129
ENSMUSG00000018809.2	Smyd4	0.1439	0.9044	0.7076	0.6167	0.1485	0
ENSMUSG00000018819.10	Lsp1	0.3612	0	0.2368	0	0.3727	0
ENSMUSG00000018820.13	Zfyve27	1.3005	1.1098	0.4263	0.2322	1.0437	0.6353
ENSMUSG00000018821.3	Avpi1	0.504	1.4078	4.9563	0	3.1206	1.4773
ENSMUSG00000018822.7	Sfrp5	1.6395	0	0.3224	0	0.3383	0
ENSMUSG00000018830.10	Myh11	0.8198	0	0.3225	0	0	0.1602
ENSMUSG00000018844.6	Fndc8	30.4881	22.8946	33.3736	24.0336	45.1123	50.2987
ENSMUSG00000018845.14	Unc45b	0	0.0968	0.1363	0.1485	0.8585	0.8128
ENSMUSG00000018846.8	Pank3	1.5203	1.8282	0.6644	0.7239	0.8715	1.3203
ENSMUSG00000018848.4	Rars	0	0.8085	0	0.827	0	0.1886
ENSMUSG00000018849.6	Wwc1	4.3961	7.8054	2.7172	3.4984	0.648	2.4542
ENSMUSG00000018858.15	Mrpl58	0.7479	1.0444	1.4708	0.8012	1.1576	0.9133
ENSMUSG00000018865.9	Sult4a1	15.1284	11.9486	10.7303	10.893	5.1182	7.9957
ENSMUSG00000018882.12	Mrpl45	0	0.6703	0.9439	0	0	0.4689
ENSMUSG00000018893.15	Mb	0.4176	1.7493	2.4636	1.7893	4.3086	3.2635
ENSMUSG00000018899.16	Irf1	5.1707	5.5797	12.1719	14.6035	10.186	8.7255
ENSMUSG00000018900.7	Slc22a5	0	0.2833	1.1969	0.652	0	0.3964
ENSMUSG00000018906.14	P4ha2	0.7988	0.2092	0.6873	0.107	0.103	0.1951
ENSMUSG00000018909.15	Arrb1	2.3972	3.4644	1.5349	1.075	0.8054	0.817
ENSMUSG00000018919.10	Tm4sf5	0	0	1.0891	2.9662	1.1428	0
ENSMUSG00000018920.11	Cxcl16	0.8249	1.2959	2.4334	1.5464	5.7454	2.8206
ENSMUSG00000018921.11	Pelp1	1.3996	1.9545	1.3762	4.498	0.3611	0.8546
ENSMUSG00000018923.13	Med11	0	2.4952	3.514	0	0	1.7456
ENSMUSG00000018925.3	Heatr9	1.3291	1.16	1.3069	4.2713	1.3714	2.5969
ENSMUSG00000018931.3	Natd1	0.8801	0.6145	0.577	0	0	0.2866
ENSMUSG00000018932.9	Map2k3	0.564	0.2625	0.1849	0	0	0
ENSMUSG00000018965.11	Ywhah	23.6835	37.0609	35.676	31.4894	16.9855	27.2404
ENSMUSG00000018974.7	Sart3	0.6608	2.3838	0.8663	2.0056	0.3409	1.2911
ENSMUSG00000018986.10	Slfn3	0.1826	0	0	0.7826	0	0.1784
ENSMUSG00000018995.12	Nars2	0.5365	0	0	0.3832	0.1845	0
ENSMUSG00000018999.14	Slc35b4	0.8146	0.6636	0.534	0.2909	0.1401	0
ENSMUSG00000019027.8	Dnah1	3.1047	1.6675	2.3484	2.1491	4.1894	3.5931
ENSMUSG00000019039.14	Dalrd3	340.897	331.999	455.589	292.698	488.806	462.053
ENSMUSG00000019054.13	Fis1	1.0904	7.6137	0.7148	0.7788	5.2508	0
ENSMUSG00000019055.15	Plod1	0.4605	0.2572	0.0906	0.3946	0.8552	0.2699
ENSMUSG00000019066.13	Rab3d	1.1878	1.1404	1.46	1.2724	3.8301	1.7406
ENSMUSG00000019080.8	Mfsd3	4.8196	5.4906	2.4943	1.3587	3.6645	4.2129
ENSMUSG00000019082.18	Slc25a22	0.6238	3.9202	1.0224	0.6683	0.6437	0.8126
ENSMUSG00000019087.13	Atp6ap1	5.7646	10.0627	7.693	3.97	2.9742	4.0227
ENSMUSG00000019088.14	Dnase1l1	0.5875	0	0.2888	1.2586	0.6062	0
ENSMUSG00000019102.10	Aldh3a1	0.9624	0.224	0.6309	0	0.9931	0.6268
ENSMUSG00000019124.10	Scrn1	86.0024	65.6561	96.9439	83.4534	38.2889	46.4979
ENSMUSG00000019132.11	BC005537	5.7517	5.5035	4.6084	1.2551	2.0882	2.7055
ENSMUSG00000019139.10	Isyna1	1.5345	8.5714	5.784	6.5753	4.7501	3.4979
ENSMUSG00000019143.15	Hars2	22.7125	15.9604	28.0603	29.4783	35.4551	29.1591
ENSMUSG00000019146.2	Cacng2	2.7136	5.7631	5.4478	7.0252	3.2667	8.2846
ENSMUSG00000019158.9	Tmem160	2.1166	11.3306	3.4689	7.5583	2.1841	5.5143
ENSMUSG00000019173.11	Rab5c	1.9877	3.5688	1.9545	1.2168	3.516	2.7741
ENSMUSG00000019179.10	Mdh2	1.0494	9.2812	3.4397	1.8737	2.8876	1.0252
ENSMUSG00000019188.16	H13	0.7013	1.7137	0.6896	0.8264	0.8683	0.3425
ENSMUSG00000019189.13	Rnf145	1.5203	0.7822	0.5508	1.0286	0.1651	1.6416
ENSMUSG00000019194.15	Scn1b	21.4479	44.6931	28.999	22.2585	29.0475	30.1211
ENSMUSG00000019210.10	Atp6v1e1	5.4569	11.1131	4.4716	3.2477	3.7539	6.9601
ENSMUSG00000019214.14	Chtf18	27.3934	41.6198	46.2429	38.162	60.779	63.5175
ENSMUSG00000019230.14	Lhx9	0.3281	0.0916	0.1291	0	0	0
ENSMUSG00000019232.14	Etnppl	0.3016	0.158	0	0.8886	0	0.3683
ENSMUSG00000019235.9	Rps6kl1	7.3553	3.595	2.7484	2.2063	2.7323	3.4492
ENSMUSG00000019254.16	Ppp1r12c	3.2657	2.3679	1.7291	1.7492	1.8145	2.6996
ENSMUSG00000019256.17	Ahr	0.3033	0.2823	0.0994	0	0.6258	0
ENSMUSG00000019261.3	Map1s	0.1565	0.7648	0.3077	0.3352	0.4844	0.4586
ENSMUSG00000019295.8	Tmem129	5.0953	3.8314	2.6978	4.8286	5.0554	8.6156
ENSMUSG00000019297.9	Nop9	16.5585	17.6288	11.2848	10.8891	21.4847	16.8177
ENSMUSG00000019302.16	Atp6v0a1	3.3259	8.891	1.8688	0.6108	3.53	3.3421
ENSMUSG00000019303.14	Psmc3ip	37.0095	27.7556	36.7292	34.8749	38.8963	65.6182
ENSMUSG00000019312.10	Grb7	1.1108	0.1293	0.7282	0.7933	0.5731	2.1705
ENSMUSG00000019320.14	Noxo1	4.5489	5.0531	3.2531	8.4172	8.321	3.8381
ENSMUSG00000019338.13	Zfp687	4.0821	4.0196	3.8082	3.3639	2.0521	3.9881
ENSMUSG00000019359.14	Gdpd2	0.1352	0.3775	0.5317	0.8688	0.1395	0.3962
ENSMUSG00000019362.8	D8Ertd738e	2.0227	15.5356	5.9669	4.3337	0	3.9522
ENSMUSG00000019368.13	Sec14l4	0.3573	0	0.7027	0.1914	0	0.3491
ENSMUSG00000019370.10	Calm3	54.5087	93.3547	60.6788	49.8549	45.6336	48.9827
ENSMUSG00000019373.11	Cops3	8.297	5.0376	5.1435	8.6951	9.1198	6.6961
ENSMUSG00000019428.16	Fkbp8	8.5285	12.1019	6.2221	5.1576	3.9743	6.7194
ENSMUSG00000019432.15	Ddx39b	0.9881	5.0594	1.6194	1.4114	1.1895	1.6089
ENSMUSG00000019433.9	Gipc1	5.0445	5.0318	2.8345	5.79	2.2308	0
ENSMUSG00000019437.17	Tlcd1	360.189	438.123	631.193	599.976	593.824	590.416
ENSMUSG00000019461.12	Plscr3	1.1874	0.6909	1.946	0.424	1.6337	0.58
ENSMUSG00000019464.6	Ptger1	197.317	160.803	169.338	155.999	279.797	249.411
ENSMUSG00000019467.15	Arhgef25	2.6517	10.3467	7.8224	2.5065	2.8972	3.8097
ENSMUSG00000019470.12	Xab2	29.3877	29.6188	35.174	31.4822	53.102	53.1344
ENSMUSG00000019471.10	Cdc37	1.2925	2.7605	1.6448	0.4887	0.9414	0.2971
ENSMUSG00000019478.16	Rab4a	75.5251	51.2489	47.4183	78.2489	91.1039	75.5173
ENSMUSG00000019487.11	Trip10	1.3714	0	0.3853	0.4197	0	0
ENSMUSG00000019494.14	Cops6	9.6225	7.7524	7.7637	4.229	7.6378	8.9187
ENSMUSG00000019505.7	Ubb	3.7194	37.1371	12.4349	7.9689	8.4434	4.3604
ENSMUSG00000019518.11	Ap4m1	54.5017	47.6298	50.2789	45.8126	79.9815	65.5076
ENSMUSG00000019528.18	Gyg	2.392	1.4846	0.5227	1.4236	0	1.558
ENSMUSG00000019539.11	Rcn3	1.0885	1.0134	0.3568	0	2.6208	0
ENSMUSG00000019558.14	Slc6a8	3.5873	4.4251	2.9396	3.2025	4.9355	6.7757
ENSMUSG00000019564.12	Arid3a	0.6721	0.7821	1.542	0.8399	1.3869	0.3283
ENSMUSG00000019577.6	Pdk4	1.597	0.8673	0	0	1.2817	1.3868
ENSMUSG00000019578.11	Ubxn6	10.849	10.4063	11.7456	8.3351	11.7601	8.4578
ENSMUSG00000019579.13	Mydgf	5.6075	11.9419	14.612	9.3111	8.39	10.1349
ENSMUSG00000019590.16	Cyb561	1.3643	0.7145	0.8385	0.5481	1.7598	0.9997
ENSMUSG00000019647.16	Sema6a	1.1356	1.6353	1.2562	1.5206	0.1465	0.6934
ENSMUSG00000019659.8	Ccdc12	2.3125	1.6147	1.8192	0.4955	0.9545	1.3556
ENSMUSG00000019689.4	Fmc1	0	1.2627	1.7782	0	3.7321	0
ENSMUSG00000019699.16	Akt3	11.4288	10.1024	10.6405	12.2434	5.2693	4.9889
ENSMUSG00000019710.13	Mrpl24	40.8882	42.6316	33.6864	25.1568	51.8841	54.7913
ENSMUSG00000019715.14	Gle1	0	0.4288	0.2013	1.0964	0.3168	0.4
ENSMUSG00000019718.8	L3hypdh	1.8604	3.8969	5.2594	6.7263	5.0391	6.3613
ENSMUSG00000019726.12	Lyst	0.6066	0.7475	0.8772	0.6116	0.5155	0.1394
ENSMUSG00000019731.13	Slc35e1	1.115	0.1946	0.5482	1.0451	0.8629	0.6808
ENSMUSG00000019732.14	Calr3	10.796	10.4204	10.3037	17.6883	16.3825	12.0984
ENSMUSG00000019734.16	Tmc4	0	0.1016	0.5725	0	0	0.2844
ENSMUSG00000019737.14	Syne4	1.4803	0.2953	0	0	0	1.6528
ENSMUSG00000019738.15	Polr2i	112.056	70.346	126.868	84.2503	158.591	108.471
ENSMUSG00000019761.10	Krt10	11.7879	5.35	8.6935	11.3653	16.725	12.3801
ENSMUSG00000019763.11	Rmnd1	2.3254	1.5499	2.8063	2.7176	1.636	1.4457
ENSMUSG00000019768.16	Esr1	0.4104	0.0955	0.3139	0.1466	0	0.0891
ENSMUSG00000019772.5	Vip	0.5494	1.0229	0.1801	0.5885	1.5117	0.7156
ENSMUSG00000019774.8	Mtrf1l	0	0.8004	0.1879	0.8186	0	0
ENSMUSG00000019775.17	Rgs17	1.1262	4.1413	1.0336	0.9651	2.1692	1.0269
ENSMUSG00000019777.16	Hdac2	4.4559	4.0836	1.0954	2.0884	0	0.136
ENSMUSG00000019782.10	Rwdd1	3.113	8.1511	6.5048	5.0023	3.2122	1.1405
ENSMUSG00000019785.14	Clvs2	0.8582	2.0974	0.6751	1.1952	0.5314	1.1739
ENSMUSG00000019787.9	Trdn	0.0666	0	0	0.4995	0.0687	0
ENSMUSG00000019789.9	Hey2	0	0.3788	0	0.1453	0	0.265
ENSMUSG00000019790.17	Stxbp5	0.6036	1.2118	1.2613	0.7275	0.4672	0.5897
ENSMUSG00000019791.12	Hint3	0	0.0788	0.444	0.1209	0	0
ENSMUSG00000019794.13	Katna1	0.5676	0.3964	0	0.3041	0	0
ENSMUSG00000019795.17	Pcmt1	5.4139	6.915	5.843	9.1947	5.4502	2.9671
ENSMUSG00000019796.12	Lrp11	5.6503	8.0178	2.1507	2.3431	4.5139	4.2737
ENSMUSG00000019797.11	Mtres1	0.9027	1.4706	1.6273	1.7728	0	0.294
ENSMUSG00000019802.13	Sec63	0.5672	2.1782	0.488	0.7595	0.5853	0.6927
ENSMUSG00000019803.11	Nr2e1	2.686	1.8755	1.9809	3.9565	1.5591	0.9841
ENSMUSG00000019804.12	Snx3	8.818	12.9298	9.1045	2.8339	7.7342	4.3074
ENSMUSG00000019806.13	Aig1	0.542	1.0407	0.3997	0.2177	0.1398	0
ENSMUSG00000019808.8	Adat2	32.297	21.9576	30.9227	28.6807	39.027	33.2138
ENSMUSG00000019809.16	Pex3	0.92	1.4683	0.2585	0.704	0	0.8988
ENSMUSG00000019810.15	Fuca2	0.6067	0.2824	0.3977	0.325	0.2087	0.1976
ENSMUSG00000019814.5	Ltv1	1.0755	0.3755	0.5288	0	0	0.5254
ENSMUSG00000019817.18	Plagl1	1.2748	1.1127	1.9587	1.3657	0.8222	0.467
ENSMUSG00000019818.15	Cd164	2.5205	0.9777	0.2754	1.5001	0.578	0.5472
ENSMUSG00000019820.11	Utrn	0.874	1.3476	0.3581	0.3121	0.0752	0
ENSMUSG00000019822.12	Smpd2	16.4533	14.2143	18.2355	21.659	30.79	25.0649
ENSMUSG00000019823.17	Mical1	0.6182	0.8632	0.9118	2.4281	1.5946	0.2013
ENSMUSG00000019826.11	Zbtb24	0.4864	0.1698	0.4783	0.5211	0	0
ENSMUSG00000019828.13	Grm1	2.5252	1.7063	3.6846	3.9269	1.8492	2.467
ENSMUSG00000019831.14	Wasf1	10.0412	11.2788	6.6541	7.4831	4.0544	3.4121
ENSMUSG00000019837.8	Gtf3c6	0.8903	3.7299	1.7509	0.7153	0.4593	4.5664
ENSMUSG00000019841.15	Rev3l	0.1875	0.8181	0.4608	0.8033	0.2902	0.0916
ENSMUSG00000019842.6	Traf3ip2	47.9875	43.5351	88.5591	117.115	97.8136	94.5896
ENSMUSG00000019843.14	Fyn	3.1414	6.8794	1.8253	3.5182	3.3888	3.627
ENSMUSG00000019845.8	Tube1	0.3179	0.222	0	0	0.2461	0.1553
ENSMUSG00000019846.11	Lama4	0.1032	0.0721	0	0.2765	0	0.1009
ENSMUSG00000019849.11	Prep	1.4816	0.0796	0.2241	0.6715	0.3528	0
ENSMUSG00000019852.7	Arfgef3	2.1366	2.4467	2.059	3.3876	2.2047	2.7971
ENSMUSG00000019854.17	Reps1	0.5598	1.4854	0.4404	0.9596	0.2311	0.2188
ENSMUSG00000019856.14	Fam184a	0.2321	1.3776	0.4565	0.4973	0.2395	0
ENSMUSG00000019857.7	Asf1a	4.7949	2.7501	5.2201	4.9532	3.004	4.6844
ENSMUSG00000019861.15	Gopc	0.2274	0.2382	0.6709	0	0.352	0.6665
ENSMUSG00000019863.7	Qrsl1	0.9644	0.5611	0.4742	0.3444	0.9951	0.3141
ENSMUSG00000019864.14	Rtn4ip1	0.1368	0.5731	0.4036	0.8793	0.5646	0.1336
ENSMUSG00000019866.15	Crybg1	1.1982	0.8366	2.6707	1.198	0.9891	0.4682
ENSMUSG00000019868.16	Vta1	0	4.9978	1.8949	0.5898	0.5681	0.5379
ENSMUSG00000019872.13	Smpdl3a	0	0.632	0.5933	0	0.6226	0
ENSMUSG00000019873.8	Reep3	1.4272	1.1014	0.517	1.0461	0.5426	0.7338
ENSMUSG00000019874.11	Fabp7	1.9936	4.176	1.4702	2.6696	0	0
ENSMUSG00000019877.10	Serinc1	9.7985	20.2717	9.0404	4.6653	9.2371	5.4364
ENSMUSG00000019878.8	Hsf2	0	0.4528	0.4464	0.4169	0.7361	0.5069
ENSMUSG00000019880.10	Rspo3	0.4032	0.5631	0.1983	0	0.4161	0.7879
ENSMUSG00000019883.11	Echdc1	226.845	229.257	289.594	252.397	235.478	288.017
ENSMUSG00000019888.16	Mgat4c	0.5245	0.1221	0.0573	0	0	0
ENSMUSG00000019889.10	Ptprk	0.6544	0.5222	0	0.701	0.2894	0.274
ENSMUSG00000019892.13	Lrriq1	0.2898	0.1349	0.19	0.207	0.299	0.1888
ENSMUSG00000019893.13	Ros1	0.1602	0	0	0.0858	0.1653	0
ENSMUSG00000019894.14	Slc6a15	1.8484	1.6273	2.8449	1.3775	1.4927	0.6281
ENSMUSG00000019897.8	Ccdc59	2.1662	4.1342	3.9761	5.5694	3.4273	1.1287
ENSMUSG00000019899.17	Lama2	0.2251	0.131	0.1476	0.2412	0.0774	0
ENSMUSG00000019906.15	Lin7a	1.129	1.4452	1.2951	1.8141	1.7474	4.7794
ENSMUSG00000019907.10	Ppp1r12a	2.2527	4.0137	1.3749	0.9154	2.4848	2.049
ENSMUSG00000019916.14	P4ha1	1.5143	1.4803	0	0.1622	0.3125	0.8877
ENSMUSG00000019917.10	Septin10	2.8045	0.6994	0.7879	0	0.2067	1.1742
ENSMUSG00000019920.18	Lims1	0.7277	0	0.954	0.6496	0	0
ENSMUSG00000019923.14	Zwint	3.0911	13.6366	8.9804	5.7197	4.6394	8.7851
ENSMUSG00000019927.6	Ube2d1	0.5701	0.9952	0.8409	0.4581	0.5883	0.2785
ENSMUSG00000019929.16	Dcn	0.3201	0.149	0	0	0	0.2085
ENSMUSG00000019936.10	Epyc	33.0836	31.7628	26.3125	43.5201	7.7815	16.8737
ENSMUSG00000019943.10	Atp2b1	8.3513	11.8339	5.837	5.0434	3.8441	2.8396
ENSMUSG00000019944.14	Rhobtb1	0.2051	0.2148	1.0084	1.0986	0.4233	0.3006
ENSMUSG00000019947.10	Arid5b	0.9908	0.6054	0.2436	0.1327	0.3834	0.484
ENSMUSG00000019948.4	Actr6	1.885	3.0711	2.1625	0.6731	1.2967	0.6139
ENSMUSG00000019951.10	Uhrf1bp1l	2.4286	2.0254	0.6633	1.879	0.9049	0.7909
ENSMUSG00000019952.15	Poc1b	5.6501	5.5023	1.4621	4.6192	4.7562	3.6315
ENSMUSG00000019960.8	Dusp6	4.7739	1.9444	0	0.8524	4.3103	0.9717
ENSMUSG00000019961.17	Tmpo	0.3965	0.3164	0.1114	0.182	0	0.332
ENSMUSG00000019966.18	Kitl	1.3701	0.4415	0.8291	0.9033	0	0.2059
ENSMUSG00000019969.14	Psen1	0.8203	1.9091	0.2689	1.1716	0.4232	0.8014
ENSMUSG00000019970.15	Sgk1	1.1436	1.7744	0.4998	0.9528	0.3933	0.4965
ENSMUSG00000019971.10	Cep290	13.6214	14.6784	11.5486	12.3517	12.2848	15.2462
ENSMUSG00000019977.16	Hbs1l	0.8237	2.0848	1.1136	1.5441	0.6374	0.6035
ENSMUSG00000019978.16	Epb41l2	1.3677	2.1671	0.4138	0.7889	0.5428	1.0279
ENSMUSG00000019979.12	Apaf1	0.207	0.2409	0.2714	0	0.2136	0.1348
ENSMUSG00000019982.15	Myb	1.5343	0.8765	0.48	1.1954	1.4393	0.3407
ENSMUSG00000019984.16	Med23	0.7448	0.91	0.1831	0.8976	0	0.5457
ENSMUSG00000019986.17	Ahi1	3.1858	5.9318	4.6989	2.6544	1.0958	0.8645
ENSMUSG00000019987.9	Arg1	0	0.1952	0.5499	0	0	0.8195
ENSMUSG00000019989.8	Enpp3	0.2071	0	0	0.1109	0.2137	0
ENSMUSG00000019990.15	Pde7b	0.4005	0.5593	0.1969	0.0536	0	0
ENSMUSG00000019996.17	Map7	5.1033	5.8109	3.7829	4.0372	3.6457	4.2954
ENSMUSG00000019997.11	Ccn2	1.9598	1.6725	2.5695	2.3327	5.168	6.5949
ENSMUSG00000019998.6	Stx7	0.6964	3.4037	0.8217	2.3873	0.5749	1.3607
ENSMUSG00000020000.7	Moxd1	0.7792	0.8161	0	1.2521	0.8041	0.3806
ENSMUSG00000020003.16	Pex7	0.7728	0.2518	0.6079	0	0.1063	0.1007
ENSMUSG00000020007.4	Il20ra	0.5132	0	1.2615	0.2749	0	0
ENSMUSG00000020014.17	Cfap54	0.3403	0.1485	0.0837	0.2734	0	0
ENSMUSG00000020015.10	Cdk17	7.453	9.3387	7.0276	7.7655	6.6371	5.7852
ENSMUSG00000020018.6	Snrpf	0	2.5261	5.692	0	2.9865	5.6552
ENSMUSG00000020019.4	Ntn4	0	0	0.655	0.7136	0.6874	0
ENSMUSG00000020020.8	Usp44	0.1545	0	0	0.1655	0.3189	0.151
ENSMUSG00000020021.4	Fgd6	0.5292	0.4223	0	0.4859	0	0.0739
ENSMUSG00000020022.17	Ndufa12	6.353	5.2676	5.4662	6.8058	1.2292	4.655
ENSMUSG00000020023.18	Tmcc3	1.4806	2.0676	0.8564	1.5861	0.4494	0.1702
ENSMUSG00000020024.7	Cep83	1.3717	1.6162	0.1686	0.9184	0.5308	0.335
ENSMUSG00000020027.18	Socs2	0	0.7302	0.8356	0.7703	0.9443	0.2554
ENSMUSG00000020029.6	Nudt4	7.375	5.9626	3.8168	3.3266	6.809	6.8259
ENSMUSG00000020032.14	Nuak1	2.2151	1.2373	0.8713	0	0.4571	0.6492
ENSMUSG00000020033.2	4930463O16Rik	0	0	0	0.3196	0.3079	0.583
ENSMUSG00000020034.7	Tcp11l2	0	0.7592	0	2.7177	0.374	0
ENSMUSG00000020037.15	Rfx4	0.9231	0.5525	2.3342	0.4238	0.1361	0.1288
ENSMUSG00000020038.10	Cry1	0.7461	0.9117	0	1.3987	0	0
ENSMUSG00000020042.15	Btbd11	0.8693	0.6937	1.0991	1.3304	0.6407	0.6066
ENSMUSG00000020044.13	Timp3	2.2949	3.1514	2.4071	2.7043	1.7366	3.2883
ENSMUSG00000020048.13	Hsp90b1	28.7393	29.5608	19.9035	15.8904	15.1465	11.9253
ENSMUSG00000020052.9	Ascl1	1.0044	1.052	5.1853	1.883	6.9959	8.5862
ENSMUSG00000020053.18	Igf1	0.2516	0	0.1237	0.2022	0.1298	0
ENSMUSG00000020057.2	Dram1	0.2046	0.8571	0.4024	0	0	0
ENSMUSG00000020059.9	Sycp3	135.54	153.144	140.065	176.353	133.757	189.238
ENSMUSG00000020061.18	Mybpc1	0.1376	0.1922	0	0	0.284	0
ENSMUSG00000020063.16	Sirt1	5.2588	3.8351	3.9071	5.258	5.0647	4.1101
ENSMUSG00000020064.9	Herc4	0.4282	0.598	0.2807	0	0	0.4881
ENSMUSG00000020069.16	Hnrnph3	4.9428	9.8016	11.2761	11.6492	12.8529	18.35
ENSMUSG00000020070.18	Rufy2	21.0533	30.688	20.4	18.0266	29.2565	34.9061
ENSMUSG00000020072.15	Pbld2	0	0.1754	0.494	0	1.8145	0.9817
ENSMUSG00000020074.7	Ccar1	0.8258	2.677	1.218	0.2528	1.2173	0.8068
ENSMUSG00000020075.8	Ddx21	0.2407	1.5124	0.71	0.2578	0.2483	1.6459
ENSMUSG00000020076.7	Ddx50	0.9226	2.0184	1.0886	0.3953	0.0635	0.5408
ENSMUSG00000020078.16	Vps26a	4.3566	3.194	2.142	1.1668	0.4495	2.9794
ENSMUSG00000020079.15	Supv3l1	2.0983	1.6116	0.4127	1.3487	0.2165	0.82
ENSMUSG00000020083.13	Fam241b	0.836	2.3348	0.411	1.3433	0.4313	0.8167
ENSMUSG00000020085.15	Aifm2	8.7682	9.5001	11.2977	12.3082	15.4434	17.7231
ENSMUSG00000020086.6	Macroh2a2	24.0604	26.9998	22.5325	23.3205	42.8566	31.0617
ENSMUSG00000020087.5	Tysnd1	2.1802	1.332	0.268	2.0436	0	0.5325
ENSMUSG00000020088.10	Sar1a	1.6658	2.7914	0.3276	0.3569	0.8594	0.1627
ENSMUSG00000020089.8	Ppa1	0.8587	2.9979	0.8444	0.46	0.443	0
ENSMUSG00000020090.7	Npffr1	0.8954	0.2501	0	1.151	0.1848	0
ENSMUSG00000020091.15	Eif4ebp2	0.4308	3.3091	1.271	1.1539	1.1114	1.2627
ENSMUSG00000020092.9	Pald1	0.2747	0.5755	0.1351	0.2943	0	0
ENSMUSG00000020096.21	Tbata	0	1.0758	0.505	2.2008	0	0.2509
ENSMUSG00000020097.14	Sgpl1	0.6085	0.9206	0.5983	0	0	0
ENSMUSG00000020098.7	Pcbd1	0	1.0649	1.4996	1.6338	0	0
ENSMUSG00000020099.8	Unc5b	1.3937	0.9036	0.1958	0	0	0.5835
ENSMUSG00000020100.15	Slc29a3	0.2136	1.0439	1.5751	1.716	0.8815	0.9389
ENSMUSG00000020101.14	Vsir	0.497	1.0411	0.2444	0.3993	0.2564	0.7283
ENSMUSG00000020102.15	Slc16a7	0.5788	0.4409	0.207	0.6765	0.3258	0.3085
ENSMUSG00000020105.9	Lrig3	0.3732	0.2085	0.2202	0.08	0.077	0
ENSMUSG00000020107.10	Anapc16	0	0.6227	0.5011	0	0.5258	0.4979
ENSMUSG00000020108.4	Ddit4	0.71	4.2136	1.3962	3.4225	9.89	3.468
ENSMUSG00000020109.13	Dnajb12	8.1364	9.942	10.1828	5.943	8.3958	7.2264
ENSMUSG00000020111.15	Micu1	0.1349	0.7066	0.5307	0.1446	0.2785	0.9887
ENSMUSG00000020114.12	Cand1	1.1928	2.7067	0.4398	0.9583	0.5385	1.8208
ENSMUSG00000020115.3	Tbk1	0.6373	1.1125	0.6267	0	0	0.3113
ENSMUSG00000020116.7	Pno1	0.7257	0	0	1.5548	0	1.4179
ENSMUSG00000020120.15	Plek	34.5799	38.5931	61.7246	55.1947	61.4763	49.2503
ENSMUSG00000020121.15	Srgap1	0.2047	0	0	0	0.2112	0.1333
ENSMUSG00000020122.16	Egfr	0.11	0.3073	0	0.2946	0	0.1075
ENSMUSG00000020123.6	Avpr1a	0.4667	0	0.2294	0	0.2408	0
ENSMUSG00000020124.10	Usp15	1.126	1.4938	0.8857	0.5629	0.1549	0.22
ENSMUSG00000020128.15	Vps54	1.8238	0.6946	1.7119	1.0657	0.941	1.0529
ENSMUSG00000020130.9	Tbc1d15	1.1697	0.7146	1.7252	0.1566	0	0
ENSMUSG00000020131.14	Pcsk4	0.4212	0	0	1.805	3.6945	4.5267
ENSMUSG00000020132.10	Rab21	1.7281	2.2409	0.971	1.5868	1.2737	0.9648
ENSMUSG00000020133.8	2310011J03Rik	7.556	5.2759	9.659	2.0236	10.1359	12.5493
ENSMUSG00000020134.13	Peli1	1.0458	1.9914	0.187	1.1203	1.3734	0.3715
ENSMUSG00000020135.13	Apc2	3.8657	3.7403	2.0092	1.2424	3.4191	3.1293
ENSMUSG00000020137.5	Thap2	0.4732	0.2478	0.2327	0	0.2442	0
ENSMUSG00000020142.12	Slc1a4	1.9042	1.7728	0.9362	0.34	1.9649	0.9302
ENSMUSG00000020143.15	Dock2	0.4908	0.4569	0	0.7594	0	0
ENSMUSG00000020149.17	Rab1a	11.3152	13.6259	15.9641	15.1082	9.1376	16.0211
ENSMUSG00000020150.13	Gamt	3.4515	1.5062	5.9394	3.6975	12.4652	8.4299
ENSMUSG00000020151.16	Ptprr	0.7355	0	0.1033	0	0.4337	0
ENSMUSG00000020152.7	Actr2	3.1126	4.681	3.0607	2.4367	2.4706	1.9883
ENSMUSG00000020153.14	Ndufs7	1.0879	8.1024	1.7829	3.1078	1.4967	0.3543
ENSMUSG00000020154.10	Ptprb	0.4205	0.4894	0.1378	0.5006	0.675	0.1369
ENSMUSG00000020156.16	Pwwp3a	0.3608	0.6298	0.2365	0.2577	0.2482	0
ENSMUSG00000020163.12	Uqcr11	1.9438	19.0014	13.3798	2.0824	2.0058	0
ENSMUSG00000020164.7	Kcnmb4os1	599.555	556.944	800.696	762.968	1270.88	1119.04
ENSMUSG00000020166.15	Cnot2	3.9739	4.3756	5.11	2.6198	3.4697	2.8371
ENSMUSG00000020167.14	Tcf3	0.1542	3.231	0.3033	0.9914	0.6366	0.9041
ENSMUSG00000020169.4	Best3	0.2291	0.6399	2.0277	0.9818	1.655	0.4477
ENSMUSG00000020170.4	Frs2	0.5698	0.9946	0.2801	0.3052	0.147	0.4871
ENSMUSG00000020171.8	Yeats4	5.2833	3.0742	3.4635	0	0.9086	0.8603
ENSMUSG00000020173.17	Cobl	0.3061	1.2288	1.1286	0.3279	1.2633	0.6728
ENSMUSG00000020175.15	Rab36	1.1091	1.408	0.1983	0	0.4162	0.6895
ENSMUSG00000020176.17	Grb10	1.2338	0.4786	0.2696	0.8811	0.2829	0.4018
ENSMUSG00000020180.10	Snrpd3	0	5.0552	0.7119	2.1329	0.3735	0.3537
ENSMUSG00000020181.18	Nav3	0.9795	0.605	0.3705	0.7668	0.4276	0.8098
ENSMUSG00000020183.11	Cpm	0.2089	0.4376	0.2054	0.4476	0.5389	0
ENSMUSG00000020184.15	Mdm2	0.7354	3.5943	0.4821	0.5252	0.5059	0.3592
ENSMUSG00000020186.7	Csrp2	1.7218	0.4007	0	0	0	0.5607
ENSMUSG00000020189.15	Osbpl8	1.6224	1.9031	1.5953	1.599	0.5357	0.3804
ENSMUSG00000020190.13	Mknk2	1.6007	1.3412	0.3148	1.3718	0.991	0.3128
ENSMUSG00000020191.11	Spata48	0.3339	0	0.3283	0.3577	0.3445	2.2832
ENSMUSG00000020193.3	Zpbp	0.7333	1.6384	1.7305	2.3566	1.0593	1.1462
ENSMUSG00000020196.10	Cabin1	0.5127	1.074	0.5546	0.2746	0.9523	0.6011
ENSMUSG00000020198.8	Ap3d1	3.4945	6.2463	3.6424	4.1179	3.1731	1.0925
ENSMUSG00000020205.8	Phlda1	9.3237	8.4829	7.7791	3.9348	18.9502	9.1089
ENSMUSG00000020211.15	Sf3a2	27.1886	22.9118	27.1961	28.3731	31.683	23.8144
ENSMUSG00000020212.14	Mdm1	0.3027	0.4227	0	0	0.3124	0
ENSMUSG00000020216.13	Jsrp1	3.7389	1.6316	2.7574	2.5034	3.8581	2.7396
ENSMUSG00000020219.7	Timm13	0.9088	1.2691	4.0215	0.9736	1.4067	0
ENSMUSG00000020220.16	Vps13d	0.503	0.6497	0.2968	0.6197	0	0.4423
ENSMUSG00000020224.15	Llph	0.5713	0.3989	0	0	1.179	0.5581
ENSMUSG00000020225.10	Tmbim4	1.4483	2.191	0.4747	1.0343	0	0
ENSMUSG00000020226.9	Slc5a4b	0.3891	0.5434	0.9566	0.4169	0.6023	0.5702
ENSMUSG00000020227.10	Irak3	0	0	0.4999	1.0893	0.5246	0.6623
ENSMUSG00000020228.11	Helb	0.9946	1.3021	1.7115	0.3996	2.0526	2.7936
ENSMUSG00000020230.15	Prmt2	1.4741	4.3744	0.3624	0.3948	0.3803	0
ENSMUSG00000020231.15	Dip2a	0.6825	2.3828	1.1186	1.6248	2.1128	2.2968
ENSMUSG00000020232.17	Hmg20b	0.7914	0.5526	0.3891	0.4239	0.4083	0.3866
ENSMUSG00000020234.10	4930404N11Rik	255.103	167.192	286.884	200.485	295.542	254.441
ENSMUSG00000020235.16	Fzr1	0.9717	3.9739	2.5935	1.1897	2.1486	2.4411
ENSMUSG00000020238.14	Ncln	0.899	3.013	1.4144	1.5409	1.1132	2.1079
ENSMUSG00000020241.13	Col6a2	0	0.8359	0	0.3206	0.3088	0.2924
ENSMUSG00000020246.13	Hcfc2	0.7951	0.1586	0.2234	0.4867	0.4688	0.4439
ENSMUSG00000020248.18	Nfyb	0.7376	1.8883	2.5384	1.9753	0.6342	0.7206
ENSMUSG00000020250.10	Txnrd1	1.055	1.105	0.5187	1.3186	0.3629	1.8897
ENSMUSG00000020251.13	Glt8d2	2.1583	3.3908	1.1673	1.2717	1.4476	4.5334
ENSMUSG00000020253.15	Ppm1m	0.4598	0.321	0	0	0.4744	0
ENSMUSG00000020255.8	D10Wsu102e	0.3743	0.4803	0.8057	0.9373	0.4906	0.8499
ENSMUSG00000020256.14	Aldh1l2	6.4765	6.0295	4.9805	5.6039	9.9388	10.5456
ENSMUSG00000020257.13	Wdr82	3.1439	2.1952	0.8695	1.4735	2.6359	0.7679
ENSMUSG00000020258.16	Glyctk	2.2097	1.1315	2.8972	0.4734	4.2563	6.3325
ENSMUSG00000020260.9	Pofut2	0.1582	0.8283	0.1555	0	0	0.0773
ENSMUSG00000020261.15	Slc36a1	0.5537	1.0051	0.8711	0.1186	0.2285	0.2164
ENSMUSG00000020262.15	Adarb1	1.4923	1.4665	0.0543	0.7697	1.0266	0.8639
ENSMUSG00000020263.14	Appl2	1.3614	3.5098	1.7506	3.3656	2.7015	3.1716
ENSMUSG00000020265.16	Sumo3	4.0852	3.0901	1.1716	2.7352	2.1077	0.9978
ENSMUSG00000020267.6	Hint1	10.0022	11.9724	2.8101	3.0614	5.8977	10.4698
ENSMUSG00000020268.14	Lyrm7	0.2467	1.2059	0	0.1322	0.2546	0.7231
ENSMUSG00000020271.17	Fbxw11	4.8953	3.418	3.1147	1.3882	1.4857	1.4066
ENSMUSG00000020272.8	Stk10	1.5614	0.7548	0.7086	0.772	1.1154	1.7601
ENSMUSG00000020277.10	Pfkl	2.52	4.3663	2.4779	2.3996	4.0449	2.1884
ENSMUSG00000020280.12	Pus10	4.0332	1.8104	6.3739	5.4009	7.2832	5.2069
ENSMUSG00000020282.18	Rhbdf1	0.344	0.1601	0	0.1228	0.7099	0.8962
ENSMUSG00000020283.5	Pex13	0.8049	1.124	0.2638	1.1497	0.6921	0
ENSMUSG00000020284.16	Cfap410	6.7686	7.6799	7.1179	2.8198	7.3724	6.8882
ENSMUSG00000020287.15	Mpg	24.0762	22.4918	27.5933	28.4603	36.8371	40.2301
ENSMUSG00000020288.13	Ahsa2	164.546	166.915	201.948	177.157	189.507	244.29
ENSMUSG00000020289.15	Nprl3	17.9361	16.3153	26.3746	22.8282	31.6671	25.3199
ENSMUSG00000020290.14	Xpo1	0.7808	2.9077	0.9384	1.1153	0.3581	0.6781
ENSMUSG00000020297.10	Nsg2	7.3434	19.4634	4.2736	6.4219	2.165	4.6852
ENSMUSG00000020300.14	Cpeb4	3.4236	2.1173	4.136	4.8202	1.4131	3.2491
ENSMUSG00000020303.2	Stc2	1.0835	1.1768	2.3675	1.0317	1.2422	1.1761
ENSMUSG00000020305.13	Asb3	1.0372	0.3219	0	0	0.5946	0.2252
ENSMUSG00000020307.15	Cdc34	0	6.6412	0	1.6982	1.6357	1.5487
ENSMUSG00000020308.7	Tpgs1	3.5549	13.6518	6.1173	8.5686	5.0438	6.946
ENSMUSG00000020310.9	Madcam1	0.4338	0	0.4266	0.4648	1.7907	0.8477
ENSMUSG00000020311.17	Erlec1	4.3953	3.069	3.0066	2.0472	1.1832	2.9872
ENSMUSG00000020312.12	Shc2	26.7522	16.8355	27.6609	23.0009	38.8601	29.8376
ENSMUSG00000020315.18	Sptbn1	7.1588	10.0219	6.7242	4.3877	3.9324	3.8971
ENSMUSG00000020317.14	Theg	0	0	1.5668	0.4267	1.2331	0
ENSMUSG00000020319.9	Wdpcp	0.4199	0	0.1032	0.1125	0.2167	0.2051
ENSMUSG00000020321.16	Mdh1	11.2335	26.7992	6.6737	3.2593	3.8639	4.3442
ENSMUSG00000020323.14	Prss57	3.287	5.8142	4.7405	4.4603	11.3058	10.7042
ENSMUSG00000020325.10	Fstl3	0	2.135	0.7517	3.0026	0	0
ENSMUSG00000020326.7	Ccng1	0.3548	1.8579	4.0119	2.6605	1.4644	1.9063
ENSMUSG00000020327.4	Fgf22	29.9436	31.168	36.26	24.6523	40.6251	36.0255
ENSMUSG00000020328.10	Nudcd2	0	0.4236	0	1.6246	0	0.5926
ENSMUSG00000020329.12	Polrmt	0.6649	1.0213	1.8306	0.2849	0.5489	0.2598
ENSMUSG00000020331.9	Hcn2	10.3345	16.3379	7.286	7.1022	22.3337	8.9534
ENSMUSG00000020333.17	Acsl6	1.5082	3.0275	1.7302	1.0771	1.7508	1.3506
ENSMUSG00000020334.6	Slc22a4	0.244	1.7039	0.9598	2.0913	0.7554	0.4768
ENSMUSG00000020340.16	Cyfip2	13.9456	22.1081	9.5733	10.6174	7.4213	10.8824
ENSMUSG00000020346.16	Mgat1	1.5795	0.6434	0.2589	1.6921	0.2716	1.0288
ENSMUSG00000020349.4	Ppp2ca	13.8905	11.5573	10.7962	8.8214	7.5528	10.7264
[truncated: 12,910 more rows]
